# Supplementary material for: State-wide random seroprevalence survey of SARS-CoV-2 past infection in a southern US State, 2020
Source: PLoS One. 2022 Apr 27;17(4):e0267322. doi: 10.1371/journal.pone.0267322 (PMC9045671; doi:10.1371/journal.pone.0267322)
Supplement: S1 File — (XLS) [file pone.0267322.s003.xls]

## Sheet: Data
final2	rural	region	finalwt	strone	eligible	age3	sex	wave	raceth	edu2	comorbid	bmiclass	positivecontact	zipincome	occexp2	cluster
2	Urban	Central Arkansas	1062.45	1	1	50+	Women	May-August	NH Whites	No College	Any chronic disease	Class I obesity (30-34.9)	HH size 1+ no contact	Upper tertile	Not working	1
2	Urban	Central Arkansas	1062.45	1	1	50+	Women	May-August	NH Whites	College and more	Any chronic disease	Class I obesity (30-34.9)	one person in HH no contact	Upper tertile	Not working	2
2	Urban	Southeast Arkansas	1062.45	1	1	50+	Women	May-August	NH Whites	No College	No chronic disease	normal (18.5-24.9)	one person in HH no contact	Mid tertile	Not working	3
2	Rural	Southeast Arkansas	1483.84	1	1	50+	Women	May-August	NH Blacks	College and more	Any chronic disease	Class II obesity (35-39.9)	one person in HH no contact	Lower tertile	Not working	4
2	Urban	Central Arkansas	1483.84	1	1	50+	Women	May-August	NH Blacks	No College	Any chronic disease	Undernourished (<18.5)	HH size 1+ no contact	Lower tertile	Other workers	5
2	Urban	Northwest Arkansas	988.262	1	1	50+	Women	May-August	NH Whites	No College	Any chronic disease	normal (18.5-24.9)	HH size 1+ no contact	Mid tertile	Not working	6
2	Urban	Northwest Arkansas	2434.73	1	1	50+	Men	May-August	NH Blacks	No College	Any chronic disease	Class II obesity (35-39.9)	one person in HH no contact	Lower tertile	Not working	7
2	Urban	Northwest Arkansas	1743.3	1	1	50+	Men	May-August	NH Whites	No College	Any chronic disease	Class I obesity (30-34.9)	HH size 1+ no contact	Mid tertile	Not working	8
2	Urban	Central Arkansas	1441.97	1	1	50+	Women	May-August	NH Blacks	No College	Any chronic disease	Class III obesity (40+)	one person in HH no contact	Mid tertile	Not working	9
2	Urban	Central Arkansas	1743.3	1	1	50+	Men	May-August	NH Whites	College and more	Any chronic disease	Class I obesity (30-34.9)	HH size 1+ no contact	Upper tertile	Not working	10
2	Urban	Northwest Arkansas	1743.3	1	1	50+	Men	May-August	NH Whites	College and more	Any chronic disease	Class I obesity (30-34.9)	HH size 1+ no contact	Upper tertile	Not working	11
2	Urban	Northwest Arkansas	988.262	1	1	50+	Women	May-August	NH Whites	No College	No chronic disease	Class I obesity (30-34.9)	HH size 1+ no contact	Upper tertile	Not working	12
2	Rural	Northeast Arkansas	1621.57	1	1	50+	Men	May-August	NH Whites	No College	No chronic disease	Class I obesity (30-34.9)	HH size 1+ no contact	Lower tertile	Not working	13
2	Urban	Central Arkansas	1743.3	1	1	50+	Men	May-August	NH Whites	No College	No chronic disease	Class I obesity (30-34.9)	HH size 1+ no contact	Upper tertile	Not working	14
2	Rural	Northwest Arkansas	1062.45	1	1	50+	Women	May-August	NH Whites	College and more	Any chronic disease	Overweight (25-29.9)	HH size 1+ no contact	Lower tertile	Not working	15
2	Urban	Northwest Arkansas	1093.3	1	1	50+	Women	May-August	NH Whites	College and more	Any chronic disease	normal (18.5-24.9)	HH size 1+ no contact	Upper tertile	Not working	16
2	Urban	Northwest Arkansas	1093.3	1	1	50+	Women	May-August	NH Whites	College and more	No chronic disease	Overweight (25-29.9)	HH size 1+ no contact	Upper tertile	Not working	17
2	Urban	Northwest Arkansas	1383.86	1	1	18-49	Men	May-August	NH Whites	College and more	Any chronic disease	normal (18.5-24.9)	Contact outside HH	Mid tertile	Other workers	18
2	Urban	Central Arkansas	843.392	1	1	18-49	Women	May-August	NH Whites	College and more	No chronic disease	normal (18.5-24.9)	HH size 1+ no contact	Lower tertile	Other workers	19
2	Rural	Northeast Arkansas	843.392	1	1	18-49	Women	May-August	NH Whites	College and more	No chronic disease	normal (18.5-24.9)	HH size 1+ no contact	Mid tertile	Other workers	20
2	Urban	Central Arkansas	4584.25	1	1	18-49	Men	May-August	NH Blacks	No College	No chronic disease	Overweight (25-29.9)	one person in HH no contact	Lower tertile	Other workers	21
2	Urban	Northwest Arkansas	1093.3	1	1	50+	Women	May-August	NH Whites	College and more	Any chronic disease	normal (18.5-24.9)	HH size 1+ no contact	Upper tertile	Other workers	22
2	Urban	Northwest Arkansas	2058.53	1	1	18-49	Women	May-August	NH Whites	No College	No chronic disease	Class I obesity (30-34.9)	HH size 1+ no contact	Mid tertile	Not working	23
2	Urban	Central Arkansas	988.262	1	1	50+	Women	May-August	NH Whites	College and more	Any chronic disease	normal (18.5-24.9)	HH size 1+ no contact	Mid tertile	Other workers	24
2	Urban	Central Arkansas	1107.97	1	1	18-49	Women	May-August	NH Blacks	No College	Any chronic disease	Class III obesity (40+)	HH size 1+ no contact	Lower tertile	Other workers	25
2	Urban	Northwest Arkansas	1743.3	1	1	50+	Men	May-August	NH Whites	College and more	Any chronic disease	Overweight (25-29.9)	HH size 1+ no contact	Upper tertile	Not working	26
2	Urban	Northwest Arkansas	843.392	1	1	18-49	Women	May-August	NH Whites	College and more	No chronic disease	normal (18.5-24.9)	HH size 1+ no contact	Upper tertile	Other workers	27
2	Rural	Southwest Arkansas	1793.92	1	1	50+	Men	May-August	NH Whites	No College	Any chronic disease	Class II obesity (35-39.9)	HH size 1+ no contact	Mid tertile	Other workers	28
2	Rural	Northwest Arkansas	1339.5	1	1	18-49	Men	May-August	NH Whites	No College	Any chronic disease	Class I obesity (30-34.9)	HH size 1+ no contact	Lower tertile	Other workers	29
2	Urban	Northwest Arkansas	988.262	1	1	50+	Women	May-August	NH Whites	No College	Any chronic disease	Class I obesity (30-34.9)	HH size 1+ no contact	Mid tertile	Not working	30
2	Urban	Northwest Arkansas	1339.5	1	1	18-49	Men	May-August	NH Whites	College and more	Any chronic disease	normal (18.5-24.9)	HH size 1+ no contact	Mid tertile	Other workers	31
2	Urban	Central Arkansas	1062.45	1	1	50+	Women	May-August	NH Whites	No College	Any chronic disease	Overweight (25-29.9)	one person in HH no contact	Mid tertile	Not working	32
2	Urban	Northwest Arkansas	1459.39	1	1	18-49	Men	May-August	Hispanics	College and more	No chronic disease	Overweight (25-29.9)	HH size 1+ no contact	Upper tertile	Other workers	33
2	Urban	Central Arkansas	843.392	1	1	18-49	Women	May-August	NH Whites	College and more	No chronic disease	Class I obesity (30-34.9)	HH size 1+ no contact	Upper tertile	High demand essential workers	34
2	Urban	Central Arkansas	816.356	1	1	18-49	Women	May-August	NH Whites	College and more	No chronic disease	Overweight (25-29.9)	HH size 1+ no contact	Upper tertile	High demand essential workers	35
2	Rural	Southwest Arkansas	988.262	1	1	50+	Women	May-August	NH Whites	No College	No chronic disease	Class I obesity (30-34.9)	HH size 1+ no contact	Mid tertile	Not working	36
2	Urban	Central Arkansas	1093.3	1	1	50+	Women	May-August	NH Whites	College and more	No chronic disease	Overweight (25-29.9)	HH size 1+ no contact	Upper tertile	Other workers	37
2	Urban	Northwest Arkansas	1743.3	1	1	50+	Men	May-August	NH Whites	College and more	Any chronic disease	normal (18.5-24.9)	HH size 1+ no contact	Mid tertile	Not working	38
2	Urban	Central Arkansas	816.356	1	1	18-49	Women	May-August	NH Whites	No College	No chronic disease	normal (18.5-24.9)	HH size 1+ no contact	Mid tertile	Other workers	39
2	Urban	Central Arkansas	2058.53	1	1	18-49	Women	May-August	NH Whites	No College	Any chronic disease	Overweight (25-29.9)	Contact outside HH	Upper tertile	Not working	40
2	Urban	Northwest Arkansas	1793.92	1	1	50+	Men	May-August	NH Whites	No College	Any chronic disease	normal (18.5-24.9)	HH size 1+ no contact	Mid tertile	Other workers	41
2	Urban	Central Arkansas	988.262	1	1	50+	Women	May-August	NH Whites	College and more	Any chronic disease	normal (18.5-24.9)	HH size 1+ no contact	Upper tertile	Not working	42
2	Urban	Central Arkansas	988.262	1	1	50+	Women	May-August	NH Whites	College and more	No chronic disease	Overweight (25-29.9)	one person in HH no contact	Lower tertile	Other workers	43
2	Urban	Central Arkansas	2058.53	1	1	18-49	Women	May-August	NH Whites	College and more	No chronic disease	Class III obesity (40+)	HH size 1+ no contact	Upper tertile	Other workers	44
2	Urban	Central Arkansas	1062.45	1	1	50+	Women	May-August	NH Whites	No College	Any chronic disease	Overweight (25-29.9)	HH size 1+ no contact	Upper tertile	Not working	45
2	Rural	Northeast Arkansas	843.392	1	1	18-49	Women	May-August	NH Whites	College and more	Any chronic disease	Overweight (25-29.9)	HH size 1+ no contact	Lower tertile	Not working	46
2	Rural	Northeast Arkansas	1383.86	1	1	18-49	Men	May-August	NH Whites	College and more	No chronic disease	Class III obesity (40+)	HH size 1+ no contact	Lower tertile	Other workers	47
2	Urban	Central Arkansas	1062.45	1	1	50+	Women	May-August	NH Whites	College and more	No chronic disease	Class II obesity (35-39.9)	HH size 1+ no contact	Upper tertile	Other workers	48
2	Urban	Central Arkansas	1793.92	1	1	50+	Men	May-August	NH Whites	College and more	Any chronic disease	normal (18.5-24.9)	one person in HH no contact	Lower tertile	Other workers	49
2	Urban	Central Arkansas	1093.3	1	1	50+	Women	May-August	NH Whites	No College	No chronic disease	Overweight (25-29.9)	HH size 1+ no contact	Upper tertile	Other workers	50
2	Rural	Northwest Arkansas	1621.57	1	1	50+	Men	May-August	NH Whites	No College	Any chronic disease	normal (18.5-24.9)	one person in HH no contact	Lower tertile	Other workers	51
2	Rural	Southeast Arkansas	988.262	1	1	50+	Women	May-August	NH Whites	College and more	Any chronic disease	normal (18.5-24.9)	HH size 1+ no contact	Lower tertile	Other workers	52
2	Missing	Missing zip	1062.45	1	1	50+	Women	May-August	NH Whites	No College	No chronic disease	Overweight (25-29.9)	one person in HH no contact	Missing	Other workers	53
2	Urban	Northwest Arkansas	1093.3	1	1	50+	Women	May-August	NH Whites	College and more	No chronic disease	Class III obesity (40+)	HH size 1+ no contact	Mid tertile	Other workers	54
2	Rural	Southwest Arkansas	2058.53	1	1	18-49	Women	May-August	NH Whites	No College	Any chronic disease	Class III obesity (40+)	Contact outside HH	Lower tertile	Other workers	55
2	Urban	Northwest Arkansas	843.392	1	1	18-49	Women	May-August	NH Whites	No College	Any chronic disease	Class III obesity (40+)	HH size 1+ no contact	Mid tertile	Not working	56
2	Urban	Central Arkansas	1093.3	1	1	50+	Women	May-August	NH Whites	No College	Any chronic disease	Class II obesity (35-39.9)	HH size 1+ no contact	Mid tertile	Not working	57
2	Urban	Central Arkansas	1743.3	1	1	50+	Men	May-August	NH Whites	College and more	No chronic disease	normal (18.5-24.9)	HH size 1+ no contact	Upper tertile	Not working	58
2	Missing	Missing zip	1093.3	1	1	50+	Women	May-August	NH Whites	College and more	No chronic disease	normal (18.5-24.9)	HH size 1+ no contact	Missing	Not working	59
2	Rural	Northeast Arkansas	1093.3	1	1	50+	Women	May-August	NH Whites	No College	Any chronic disease	Class I obesity (30-34.9)	HH size 1+ no contact	Mid tertile	High demand essential workers	60
2	Urban	Northeast Arkansas	1107.97	1	1	18-49	Women	May-August	NH Blacks	College and more	No chronic disease	Overweight (25-29.9)	HH size 1+ no contact	Upper tertile	Not working	61
2	Urban	Central Arkansas	1093.3	1	1	50+	Women	May-August	NH Whites	College and more	Any chronic disease	Class I obesity (30-34.9)	Contact outside HH	Upper tertile	Other workers	62
2	Urban	Central Arkansas	843.392	1	1	18-49	Women	May-August	NH Whites	College and more	No chronic disease	Overweight (25-29.9)	HH size 1+ no contact	Upper tertile	Not working	63
2	Urban	Northwest Arkansas	2620.45	1	1	50+	Men	May-August	Other	College and more	Any chronic disease	Class II obesity (35-39.9)	HH size 1+ no contact	Upper tertile	Not working	64
2	Rural	Northeast Arkansas	1621.57	1	1	50+	Men	May-August	NH Whites	College and more	Any chronic disease	Class III obesity (40+)	HH size 1+ no contact	Lower tertile	Not working	65
2	Rural	Northwest Arkansas	843.392	1	1	18-49	Women	May-August	NH Whites	No College	Any chronic disease	Class I obesity (30-34.9)	HH size 1+ no contact	Mid tertile	Other workers	66
2	Urban	Northwest Arkansas	1743.3	1	1	50+	Men	May-August	NH Whites	No College	Any chronic disease	Class II obesity (35-39.9)	HH size 1+ no contact	Mid tertile	Not working	67
2	Urban	Central Arkansas	1093.3	1	1	50+	Women	May-August	NH Whites	College and more	No chronic disease	normal (18.5-24.9)	HH size 1+ no contact	Upper tertile	Not working	68
2	Urban	Northwest Arkansas	2898.96	1	1	50+	Men	May-August	Other	College and more	No chronic disease	normal (18.5-24.9)	HH size 1+ no contact	Upper tertile	Not working	69
2	Rural	Northwest Arkansas	1144.66	1	1	18-49	Women	May-August	NH Blacks	College and more	Any chronic disease	Class III obesity (40+)	HH size 1+ no contact	Lower tertile	Not working	70
2	Rural	Northeast Arkansas	843.392	1	1	18-49	Women	May-August	NH Whites	College and more	Any chronic disease	Class III obesity (40+)	HH size 1+ no contact	Upper tertile	Other workers	71
2	Urban	Central Arkansas	2058.53	1	1	18-49	Women	May-August	NH Whites	College and more	No chronic disease	Overweight (25-29.9)	one person in HH no contact	Upper tertile	Other workers	72
2	Urban	Central Arkansas	1062.45	1	1	50+	Women	May-August	NH Whites	No College	Any chronic disease	normal (18.5-24.9)	HH size 1+ no contact	Upper tertile	Not working	73
2	Urban	Central Arkansas	2058.53	1	1	18-49	Women	May-August	NH Whites	College and more	No chronic disease	normal (18.5-24.9)	HH size 1+ no contact	Upper tertile	Not working	74
2	Urban	Central Arkansas	1157.54	1	1	50+	Women	May-August	Hispanics	College and more	Any chronic disease	Class II obesity (35-39.9)	one person in HH no contact	Upper tertile	Not working	75
2	Rural	Northeast Arkansas	1064.21	1	2		Women	May-August	NH Whites	College and more	Any chronic disease	Overweight (25-29.9)	one person in HH no contact	Lower tertile	Other workers	76
1	Urban	Central Arkansas	2242.77	1	1	18-49	Women	May-August	Hispanics	No College	No chronic disease	normal (18.5-24.9)	HH size 1+ no contact	Mid tertile	Not working	77
2	Rural	Southeast Arkansas	1062.45	1	1	50+	Women	May-August	NH Whites	No College	Any chronic disease	normal (18.5-24.9)	one person in HH no contact	Lower tertile	Not working	78
2	Rural	Northeast Arkansas	1793.92	1	1	50+	Men	May-August	NH Whites	College and more	Any chronic disease	Overweight (25-29.9)	HH size 1+ no contact	Lower tertile	High demand essential workers	79
2	Urban	Central Arkansas	1793.92	1	1	50+	Men	May-August	NH Whites	College and more	No chronic disease	Class II obesity (35-39.9)	Someone in HH positive	Upper tertile	Not working	80
2	Rural	Southeast Arkansas	988.262	1	1	50+	Women	May-August	NH Whites	College and more	Any chronic disease	Class I obesity (30-34.9)	HH size 1+ no contact	Lower tertile	Not working	81
2	Urban	Northwest Arkansas	1743.3	1	1	50+	Men	May-August	NH Whites	No College	Any chronic disease	normal (18.5-24.9)	one person in HH no contact	Upper tertile	Not working	82
2	Urban	Northwest Arkansas	988.262	1	1	50+	Women	May-August	NH Whites	College and more	Any chronic disease	Undernourished (<18.5)	HH size 1+ no contact	Mid tertile	Not working	83
2	Urban	Northwest Arkansas	1062.45	1	1	50+	Women	May-August	NH Whites	No College	Any chronic disease	normal (18.5-24.9)	one person in HH no contact	Mid tertile	Not working	84
2	Urban	Central Arkansas	1062.45	1	1	50+	Women	May-August	NH Whites	College and more	Any chronic disease	Overweight (25-29.9)	HH size 1+ no contact	Upper tertile	Not working	85
2	Urban	Central Arkansas	988.262	1	1	50+	Women	May-August	NH Whites	College and more	No chronic disease	Class III obesity (40+)	one person in HH no contact	Lower tertile	Not working	86
2	Rural	Southwest Arkansas	1621.57	1	1	50+	Men	May-August	NH Whites	No College	Any chronic disease	Class I obesity (30-34.9)	HH size 1+ no contact	Lower tertile	Not working	87
2	Rural	Northwest Arkansas	1062.45	1	1	50+	Women	May-August	NH Whites	No College	Any chronic disease	normal (18.5-24.9)	HH size 1+ no contact	Lower tertile	Not working	88
2	Rural	Southeast Arkansas	2366.03	1	1	50+	Men	May-August	NH Blacks	No College	Any chronic disease	Class III obesity (40+)	HH size 1+ no contact	Lower tertile	Not working	89
2	Rural	Northwest Arkansas	1793.92	1	1	50+	Men	May-August	NH Whites	No College	Any chronic disease	Overweight (25-29.9)	Contact outside HH	Lower tertile	Not working	90
2	Urban	Central Arkansas	1743.3	1	1	50+	Men	May-August	NH Whites	College and more	No chronic disease	Class I obesity (30-34.9)	HH size 1+ no contact	Upper tertile	Not working	91
2	Urban	Central Arkansas	1743.3	1	1	50+	Men	May-August	NH Whites	College and more	Any chronic disease	Overweight (25-29.9)	HH size 1+ no contact	Upper tertile	Not working	92
2	Rural	Northeast Arkansas	1062.45	1	1	50+	Women	May-August	NH Whites	College and more	Any chronic disease	normal (18.5-24.9)	HH size 1+ no contact	Lower tertile	Not working	93
2	Urban	Northeast Arkansas	3377.69	1	1	18-49	Men	May-August	NH Whites	No College	Any chronic disease	normal (18.5-24.9)	one person in HH no contact	Lower tertile	High demand essential workers	94
2	Urban	Northeast Arkansas	988.262	1	1	50+	Women	May-August	NH Whites	College and more	No chronic disease	normal (18.5-24.9)	HH size 1+ no contact	Lower tertile	Not working	95
2	Rural	Northeast Arkansas	2058.53	1	1	18-49	Women	May-August	NH Whites	No College	Any chronic disease	normal (18.5-24.9)	HH size 1+ no contact	Lower tertile	Not working	96
2	Urban	Central Arkansas	2434.73	1	1	50+	Men	May-August	NH Blacks	No College	Any chronic disease	normal (18.5-24.9)	HH size 1+ no contact	Upper tertile	Not working	97
2	Urban	Northwest Arkansas	1621.57	1	1	50+	Men	May-August	NH Whites	College and more	Any chronic disease	Class I obesity (30-34.9)	HH size 1+ no contact	Mid tertile	Not working	98
2	Urban	Northeast Arkansas	3326.58	1	1	18-49	Women	May-August	Other	No College	No chronic disease	Undernourished (<18.5)	Contact outside HH	Lower tertile	Not working	99
2	Urban	Northwest Arkansas	1062.45	1	1	50+	Women	May-August	NH Whites	No College	Any chronic disease	Overweight (25-29.9)	HH size 1+ no contact	Mid tertile	Not working	100
2	Urban	Central Arkansas	1743.3	1	1	50+	Men	May-August	NH Whites	College and more	No chronic disease	Overweight (25-29.9)	HH size 1+ no contact	Mid tertile	Not working	101
2	Rural	Northeast Arkansas	1062.45	1	1	50+	Women	May-August	NH Whites	College and more	No chronic disease	normal (18.5-24.9)	one person in HH no contact	Lower tertile	Not working	102
2	Missing	Missing zip	1954.48	1	1	50+	Men	May-August	Hispanics	No College	Any chronic disease	normal (18.5-24.9)	HH size 1+ no contact	Missing	Not working	103
2	Urban	Central Arkansas	1339.5	1	1	18-49	Men	May-August	NH Whites	No College	Any chronic disease	Class II obesity (35-39.9)	HH size 1+ no contact	Upper tertile	High demand essential workers	104
2	Rural	Northeast Arkansas	1621.57	1	1	50+	Men	May-August	NH Whites	No College	Any chronic disease	Class II obesity (35-39.9)	HH size 1+ no contact	Mid tertile	Not working	105
2	Urban	Central Arkansas	843.392	1	1	18-49	Women	May-August	NH Whites	College and more	Any chronic disease	Class III obesity (40+)	HH size 1+ no contact	Upper tertile	Other workers	106
2	Urban	Central Arkansas	1062.45	1	1	50+	Women	May-August	NH Whites	No College	No chronic disease	Class I obesity (30-34.9)	one person in HH no contact	Upper tertile	Not working	107
2	Urban	Central Arkansas	1093.3	1	1	50+	Women	May-August	NH Whites	No College	No chronic disease	normal (18.5-24.9)	HH size 1+ no contact	Lower tertile	Not working	108
2	Rural	Southwest Arkansas	889.422	1	1	18-49	Women	May-August	Hispanics	No College	No chronic disease	Class III obesity (40+)	HH size 1+ no contact	Lower tertile	Not working	109
2	Rural	Northwest Arkansas	843.392	1	1	18-49	Women	May-August	NH Whites	College and more	No chronic disease	Class II obesity (35-39.9)	HH size 1+ no contact	Mid tertile	Other workers	110
2	Urban	Northwest Arkansas	1899.33	1	1	50+	Men	May-August	Hispanics	College and more	No chronic disease	normal (18.5-24.9)	HH size 1+ no contact	Mid tertile	Not working	111
2	Rural	Northeast Arkansas	2058.53	1	1	18-49	Women	May-August	NH Whites	No College	No chronic disease	Overweight (25-29.9)	HH size 1+ no contact	Lower tertile	Other workers	112
2	Rural	Northwest Arkansas	843.392	1	1	18-49	Women	May-August	NH Whites	College and more	Any chronic disease	Class II obesity (35-39.9)	HH size 1+ no contact	Mid tertile	Other workers	113
2	Urban	Northwest Arkansas	1383.86	1	1	18-49	Men	May-August	NH Whites	College and more	No chronic disease	Overweight (25-29.9)	Someone in HH positive	Mid tertile	Other workers	114
1	Rural	Southeast Arkansas	1341.28	1	1	50+	Women	May-August	NH Blacks	No College	Any chronic disease	Class I obesity (30-34.9)	one person in HH no contact	Lower tertile	Not working	115
2	Rural	Northwest Arkansas	816.356	1	1	18-49	Women	May-August	NH Whites	College and more	Any chronic disease	Class I obesity (30-34.9)	Contact outside HH	Mid tertile	High demand essential workers	116
2	Urban	Northwest Arkansas	988.262	1	1	50+	Women	May-August	NH Whites	No College	Any chronic disease	Class I obesity (30-34.9)	one person in HH no contact	Upper tertile	Not working	117
2	Rural	Southwest Arkansas	1093.3	1	1	50+	Women	May-August	NH Whites	College and more	No chronic disease	Overweight (25-29.9)	one person in HH no contact	Lower tertile	Other workers	118
2	Rural	Northeast Arkansas	1621.57	1	1	50+	Men	May-August	NH Whites	College and more	Any chronic disease	Overweight (25-29.9)	HH size 1+ no contact	Lower tertile	Not working	119
2	Urban	Central Arkansas	1124.57	1	2	50+	Women	May-August		College and more	Any chronic disease	normal (18.5-24.9)	one person in HH no contact	Upper tertile	High demand essential workers	120
1	Rural	Northwest Arkansas	1459.39	1	1	18-49	Men	May-August	Hispanics	No College	Any chronic disease	Class I obesity (30-34.9)	HH size 1+ no contact	Mid tertile	Not working	121
2	Missing	Missing zip	1093.3	1	1	50+	Women	May-August	NH Whites	No College	Any chronic disease	Class I obesity (30-34.9)	Someone in HH positive	Missing	Not working	122
2	Rural	Northeast Arkansas	843.392	1	1	18-49	Women	May-August	NH Whites	No College	No chronic disease	Class I obesity (30-34.9)	HH size 1+ no contact	Lower tertile	High demand essential workers	123
2	Urban	Central Arkansas	1793.92	1	1	50+	Men	May-August	NH Whites	College and more	Any chronic disease	Class I obesity (30-34.9)	HH size 1+ no contact	Mid tertile	Other workers	124
2	Urban	Central Arkansas	1817.99	1	1	18-49	Men	May-August	NH Blacks	College and more	No chronic disease	Class I obesity (30-34.9)	Contact outside HH	Upper tertile	Other workers	125
2	Rural	Northwest Arkansas	1793.92	1	1	50+	Men	May-August	NH Whites	No College	Any chronic disease	Overweight (25-29.9)	one person in HH no contact	Mid tertile	Other workers	126
2	Urban	Central Arkansas	1144.66	1	1	18-49	Women	May-August	NH Blacks	No College	Any chronic disease	Class II obesity (35-39.9)	HH size 1+ no contact	Lower tertile	Other workers	127
2	Urban	Central Arkansas	1383.86	1	1	18-49	Men	May-August	NH Whites	College and more	Any chronic disease	Overweight (25-29.9)	HH size 1+ no contact	Upper tertile	Other workers	128
2	Urban	Northwest Arkansas	1621.57	1	1	50+	Men	May-August	NH Whites	No College	Any chronic disease	Class I obesity (30-34.9)	HH size 1+ no contact	Lower tertile	Other workers	129
2	Urban	Northwest Arkansas	816.356	1	1	18-49	Women	May-August	NH Whites	College and more	No chronic disease	Overweight (25-29.9)	HH size 1+ no contact	Upper tertile	Not working	130
2	Urban	Central Arkansas	1093.3	1	1	50+	Women	May-August	NH Whites	No College	No chronic disease	normal (18.5-24.9)	Contact outside HH	Upper tertile	Other workers	131
2	Urban	Central Arkansas	1743.3	1	1	50+	Men	May-August	NH Whites	No College	Any chronic disease	Class II obesity (35-39.9)	one person in HH no contact	Mid tertile	Not working	132
2	Rural	Southeast Arkansas	988.262	1	1	50+	Women	May-August	NH Whites	No College	Any chronic disease	Class III obesity (40+)	HH size 1+ no contact	Lower tertile	Not working	133
2	Urban	Central Arkansas	988.262	1	1	50+	Women	May-August	NH Whites	No College	Any chronic disease	Overweight (25-29.9)	HH size 1+ no contact	Upper tertile	Other workers	134
2	Missing	Missing zip	1062.45	1	1	50+	Women	May-August	NH Whites	No College	No chronic disease	Overweight (25-29.9)	one person in HH no contact	Missing	Other workers	135
2	Rural	Southeast Arkansas	1341.28	1	1	50+	Women	May-August	NH Blacks	College and more	Any chronic disease	Class II obesity (35-39.9)	one person in HH no contact	Lower tertile	Other workers	136
2	Rural	Northeast Arkansas	2058.53	1	1	18-49	Women	May-August	NH Whites	College and more	No chronic disease	Class II obesity (35-39.9)	HH size 1+ no contact	Lower tertile	Other workers	137
2	Missing	Missing zip	1483.84	1	1	50+	Women	May-August	NH Blacks	College and more	No chronic disease	Overweight (25-29.9)	Contact outside HH	Missing	High demand essential workers	138
2	Urban	Northwest Arkansas	1743.3	1	1	50+	Men	May-August	NH Whites	No College	Any chronic disease	Class II obesity (35-39.9)	one person in HH no contact	Mid tertile	Not working	139
2	Urban	Central Arkansas	1743.3	1	1	50+	Men	May-August	NH Whites	College and more	No chronic disease	Class I obesity (30-34.9)	HH size 1+ no contact	Upper tertile	Not working	140
2	Urban	Central Arkansas	1093.3	1	1	50+	Women	May-August	NH Whites	No College	Any chronic disease	Overweight (25-29.9)	one person in HH no contact	Upper tertile	Other workers	141
2	Urban	Central Arkansas	988.262	1	1	50+	Women	May-August	NH Whites	College and more	Any chronic disease	Class I obesity (30-34.9)	one person in HH no contact	Upper tertile	High demand essential workers	142
2	Urban	Northwest Arkansas	1793.92	1	1	50+	Men	May-August	NH Whites	College and more	No chronic disease	Overweight (25-29.9)	HH size 1+ no contact	Mid tertile	Not working	143
2	Urban	Northwest Arkansas	3377.69	1	1	18-49	Men	May-August	NH Whites	College and more	Any chronic disease	Overweight (25-29.9)	Someone in HH positive	Mid tertile	Not working	144
2	Rural	Southeast Arkansas	843.392	1	1	18-49	Women	May-August	NH Whites	No College	No chronic disease	Class III obesity (40+)	HH size 1+ no contact	Mid tertile	Other workers	145
2	Urban	Central Arkansas	1766.77	1	1	50+	Women	May-August	Other	College and more	No chronic disease	Overweight (25-29.9)	HH size 1+ no contact	Upper tertile	Not working	146
2	Urban	Northwest Arkansas	5458.33	1	1	18-49	Men	May-August	Other	No College	Any chronic disease	normal (18.5-24.9)	HH size 1+ no contact	Upper tertile	Not working	147
2	Urban	Central Arkansas	1621.57	1	1	50+	Men	May-August	NH Whites	College and more	Any chronic disease	Class II obesity (35-39.9)	HH size 1+ no contact	Upper tertile	Other workers	148
2	Urban	Central Arkansas	1621.57	1	1	50+	Men	May-August	NH Whites	No College	Any chronic disease	Class III obesity (40+)	HH size 1+ no contact	Upper tertile	Not working	149
2	Rural	Southeast Arkansas	1341.28	1	1	50+	Women	May-August	NH Blacks	College and more	Any chronic disease	normal (18.5-24.9)	one person in HH no contact	Mid tertile	Not working	150
2	Missing	Missing zip	1743.3	1	1	50+	Men	May-August	NH Whites	No College	Any chronic disease	Overweight (25-29.9)	one person in HH no contact	Missing	Not working	151
2	Urban	Central Arkansas	1062.45	1	1	50+	Women	May-August	NH Whites	No College	Any chronic disease	normal (18.5-24.9)	HH size 1+ no contact	Mid tertile	Not working	152
2	Rural	Northeast Arkansas	1383.86	1	1	18-49	Men	May-August	NH Whites	College and more	No chronic disease	Class II obesity (35-39.9)	HH size 1+ no contact	Lower tertile	Not working	153
2	Urban	Central Arkansas	816.356	1	1	18-49	Women	May-August	NH Whites	College and more	No chronic disease	Class I obesity (30-34.9)	HH size 1+ no contact	Upper tertile	Not working	154
2	Urban	Central Arkansas	843.392	1	1	18-49	Women	May-August	NH Whites	College and more	Any chronic disease	Overweight (25-29.9)	HH size 1+ no contact	Upper tertile	High demand essential workers	155
2	Urban	Central Arkansas	1743.3	1	1	50+	Men	May-August	NH Whites	College and more	Any chronic disease	Overweight (25-29.9)	HH size 1+ no contact	Upper tertile	Not working	156
2	Urban	Central Arkansas	1383.86	1	1	18-49	Men	May-August	NH Whites	College and more	No chronic disease	normal (18.5-24.9)	HH size 1+ no contact	Upper tertile	Not working	157
2	Rural	Northeast Arkansas	1339.5	1	1	18-49	Men	May-August	NH Whites	No College	No chronic disease	Overweight (25-29.9)	HH size 1+ no contact	Mid tertile	Other workers	158
2	Urban	Central Arkansas	889.422	1	1	18-49	Women	May-August	Hispanics	College and more	No chronic disease	normal (18.5-24.9)	one person in HH no contact	Upper tertile	High demand essential workers	159
2	Urban	Central Arkansas	1144.66	1	1	18-49	Women	May-August	NH Blacks	College and more	Any chronic disease	Class III obesity (40+)	HH size 1+ no contact	Lower tertile	Not working	160
2	Urban	Northeast Arkansas	1062.45	1	1	50+	Women	May-August	NH Whites	No College	Any chronic disease	Class III obesity (40+)	HH size 1+ no contact	Lower tertile	Not working	161
2	Rural	Northeast Arkansas	988.262	1	1	50+	Women	May-August	NH Whites	No College	Any chronic disease	Overweight (25-29.9)	HH size 1+ no contact	Lower tertile	Not working	162
2	Urban	Central Arkansas	3377.69	1	1	18-49	Men	May-August	NH Whites	No College	No chronic disease	Class II obesity (35-39.9)	HH size 1+ no contact	Upper tertile	Other workers	163
2	Rural	Southeast Arkansas	1144.66	1	1	18-49	Women	May-August	NH Blacks	No College	No chronic disease	Class II obesity (35-39.9)	HH size 1+ no contact	Mid tertile	Other workers	164
2	Urban	Central Arkansas	1383.86	1	1	18-49	Men	May-August	NH Whites	College and more	No chronic disease	Class I obesity (30-34.9)	HH size 1+ no contact	Upper tertile	Other workers	165
2	Urban	Northwest Arkansas	843.392	1	1	18-49	Women	May-August	NH Whites	No College	Any chronic disease	Overweight (25-29.9)	HH size 1+ no contact	Mid tertile	Not working	166
2	Urban	Northeast Arkansas	3377.69	1	1	18-49	Men	May-August	NH Whites	No College	No chronic disease	normal (18.5-24.9)	HH size 1+ no contact	Lower tertile	Other workers	167
2	Rural	Northwest Arkansas	2058.53	1	1	18-49	Women	May-August	NH Whites	No College	Any chronic disease	Class III obesity (40+)	HH size 1+ no contact	Mid tertile	Other workers	168
2	Rural	Northeast Arkansas	816.356	1	1	18-49	Women	May-August	NH Whites	No College	No chronic disease	Overweight (25-29.9)	HH size 1+ no contact	Lower tertile	Not working	169
2	Urban	Central Arkansas	1144.66	1	1	18-49	Women	May-August	NH Blacks	College and more	Any chronic disease	Class II obesity (35-39.9)	HH size 1+ no contact	Upper tertile	Other workers	170
2	Urban	Central Arkansas	2793.87	1	1	18-49	Women	May-August	NH Blacks	No College	No chronic disease	Overweight (25-29.9)	HH size 1+ no contact	Mid tertile	Other workers	171
2	Urban	Northwest Arkansas	1339.5	1	1	18-49	Men	May-August	NH Whites	College and more	No chronic disease	Overweight (25-29.9)	HH size 1+ no contact	Upper tertile	Other workers	172
2	Urban	Central Arkansas	816.356	1	1	18-49	Women	May-August	NH Whites	College and more	No chronic disease	normal (18.5-24.9)	HH size 1+ no contact	Lower tertile	Other workers	173
2	Rural	Southwest Arkansas	1383.86	1	1	18-49	Men	May-August	NH Whites	No College	No chronic disease	Class II obesity (35-39.9)	one person in HH no contact	Mid tertile	Not working	174
1	Rural	Northeast Arkansas	816.356	1	1	18-49	Women	May-August	NH Whites	No College	Any chronic disease	Class I obesity (30-34.9)	HH size 1+ no contact	Lower tertile	Not working	175
2	Rural	Northwest Arkansas	2058.53	1	1	18-49	Women	May-August	NH Whites	College and more	No chronic disease	Class I obesity (30-34.9)	HH size 1+ no contact	Lower tertile	Other workers	176
2	Urban	Central Arkansas	1417.82	1	2	18-49	Men	May-August		College and more	No chronic disease	Overweight (25-29.9)	HH size 1+ no contact	Upper tertile	Not working	177
2	Urban	Northwest Arkansas	1383.86	1	1	18-49	Men	May-August	NH Whites	No College	No chronic disease	Overweight (25-29.9)	HH size 1+ no contact	Upper tertile	Other workers	178
2	Rural	Northeast Arkansas	1383.86	1	1	18-49	Men	May-August	NH Whites	No College	Any chronic disease	Class II obesity (35-39.9)	HH size 1+ no contact	Lower tertile	Not working	179
2	Urban	Central Arkansas	816.356	1	1	18-49	Women	May-August	NH Whites	College and more	No chronic disease	Overweight (25-29.9)	HH size 1+ no contact	Upper tertile	Other workers	180
2	Rural	Northeast Arkansas	843.392	1	1	18-49	Women	May-August	NH Whites	No College	Any chronic disease	Class III obesity (40+)	HH size 1+ no contact	Mid tertile	Other workers	181
2	Urban	Central Arkansas	1093.3	1	1	50+	Women	May-August	NH Whites	No College	Any chronic disease	Class I obesity (30-34.9)	HH size 1+ no contact	Mid tertile	Not working	182
2	Urban	Central Arkansas	1339.5	1	1	18-49	Men	May-August	NH Whites	College and more	No chronic disease	Class III obesity (40+)	Contact outside HH	Upper tertile	Other workers	183
2	Urban	Northeast Arkansas	1743.3	1	1	50+	Men	May-August	NH Whites	No College	Any chronic disease	Class II obesity (35-39.9)	one person in HH no contact	Lower tertile	Not working	184
2	Rural	Northwest Arkansas	1383.86	1	1	18-49	Men	May-August	NH Whites	No College	No chronic disease	Undernourished (<18.5)	HH size 1+ no contact	Lower tertile	Other workers	185
2	Rural	Northwest Arkansas	843.392	1	1	18-49	Women	May-August	NH Whites	College and more	No chronic disease	normal (18.5-24.9)	HH size 1+ no contact	Lower tertile	Other workers	186
2	Urban	Central Arkansas	1459.39	1	1	18-49	Men	May-August	Hispanics	No College	Any chronic disease	Class II obesity (35-39.9)	HH size 1+ no contact	Upper tertile	Other workers	187
2	Urban	Northwest Arkansas	988.262	1	1	50+	Women	May-August	NH Whites	No College	Any chronic disease	Class II obesity (35-39.9)	one person in HH no contact	Lower tertile	Other workers	188
2	Rural	Northwest Arkansas	1339.5	1	1	18-49	Men	May-August	NH Whites	No College	No chronic disease	Class I obesity (30-34.9)	HH size 1+ no contact	Lower tertile	High demand essential workers	189
2	Missing	Missing zip	1062.45	1	1	50+	Women	May-August	NH Whites	No College	Any chronic disease	Overweight (25-29.9)	one person in HH no contact	Missing	Not working	190
1	Missing	Missing zip	988.262	1	1	50+	Women	May-August	NH Whites	No College	No chronic disease	normal (18.5-24.9)	Contact outside HH	Missing	Other workers	191
2	Urban	Central Arkansas	1339.5	1	1	18-49	Men	May-August	NH Whites	College and more	No chronic disease	Class II obesity (35-39.9)	Contact outside HH	Upper tertile	Other workers	192
2	Urban	Central Arkansas	843.392	1	1	18-49	Women	May-August	NH Whites	No College	Any chronic disease	Overweight (25-29.9)	HH size 1+ no contact	Upper tertile	Not working	193
2	Urban	Central Arkansas	1339.5	1	1	18-49	Men	May-August	NH Whites	College and more	Any chronic disease	Class III obesity (40+)	HH size 1+ no contact	Upper tertile	Not working	194
2	Urban	Northeast Arkansas	843.392	1	1	18-49	Women	May-August	NH Whites	College and more	Any chronic disease	Overweight (25-29.9)	HH size 1+ no contact	Lower tertile	Not working	195
2	Missing	Missing zip	3377.69	1	1	18-49	Men	May-August	NH Whites	No College	No chronic disease	Class II obesity (35-39.9)	HH size 1+ no contact	Missing	Not working	196
2	Urban	Central Arkansas	2058.53	1	1	18-49	Women	May-August	NH Whites	No College	No chronic disease	normal (18.5-24.9)	HH size 1+ no contact	Upper tertile	Other workers	197
2	Rural	Northeast Arkansas	1383.86	1	1	18-49	Men	May-August	NH Whites	College and more	No chronic disease	Class I obesity (30-34.9)	HH size 1+ no contact	Lower tertile	Other workers	198
2	Urban	Southeast Arkansas	2200.82	1	1	50+	Men	May-August	NH Blacks	No College	Any chronic disease	Class I obesity (30-34.9)	HH size 1+ no contact	Mid tertile	Other workers	199
2	Urban	Northwest Arkansas	1339.5	1	1	18-49	Men	May-August	NH Whites	College and more	Any chronic disease	Overweight (25-29.9)	HH size 1+ no contact	Mid tertile	Not working	200
2	Rural	Northwest Arkansas	1362.92	1	1	18-49	Women	May-August	Other	No College	Any chronic disease	Class II obesity (35-39.9)	HH size 1+ no contact	Lower tertile	Other workers	201
2	Rural	Northwest Arkansas	1743.3	1	1	50+	Men	May-August	NH Whites	No College	Any chronic disease	Overweight (25-29.9)	one person in HH no contact	Lower tertile	Other workers	202
2	Rural	Southwest Arkansas	843.392	1	1	18-49	Women	May-August	NH Whites	College and more	Any chronic disease	Class I obesity (30-34.9)	Contact outside HH	Lower tertile	Other workers	203
2	Urban	Central Arkansas	1621.57	1	1	50+	Men	May-August	NH Whites	No College	Any chronic disease	Overweight (25-29.9)	HH size 1+ no contact	Upper tertile	Not working	204
2	Urban	Northwest Arkansas	843.392	1	1	18-49	Women	May-August	NH Whites	College and more	No chronic disease	normal (18.5-24.9)	HH size 1+ no contact	Upper tertile	Other workers	205
2	Urban	Central Arkansas	1093.3	1	1	50+	Women	May-August	NH Whites	No College	Any chronic disease	Overweight (25-29.9)	HH size 1+ no contact	Upper tertile	Not working	206
2	Rural	Northeast Arkansas	988.262	1	1	50+	Women	May-August	NH Whites	No College	Any chronic disease	Overweight (25-29.9)	HH size 1+ no contact	Lower tertile	Not working	207
2	Urban	Northwest Arkansas	1093.3	1	1	50+	Women	May-August	NH Whites	No College	Any chronic disease	Class III obesity (40+)	HH size 1+ no contact	Mid tertile	Not working	208
2	Rural	Northeast Arkansas	1064.21	1	2		Women	May-August	NH Whites	College and more	No chronic disease	Overweight (25-29.9)	HH size 1+ no contact	Lower tertile	Not working	209
2	Missing	Missing zip	1341.28	1	1	50+	Women	May-August	NH Blacks	College and more	Any chronic disease	Class III obesity (40+)	HH size 1+ no contact	Missing	Other workers	210
2	Urban	Central Arkansas	1383.86	1	1	18-49	Men	May-August	NH Whites	College and more	No chronic disease	Class I obesity (30-34.9)	HH size 1+ no contact	Lower tertile	Other workers	211
2	Urban	Northwest Arkansas	1062.45	1	1	50+	Women	May-August	NH Whites	No College	Any chronic disease	Class I obesity (30-34.9)	one person in HH no contact	Mid tertile	Not working	212
2	Rural	Northwest Arkansas	1743.3	1	1	50+	Men	May-August	NH Whites	No College	Any chronic disease	Overweight (25-29.9)	HH size 1+ no contact	Mid tertile	Not working	213
2	Rural	Northwest Arkansas	1621.57	1	1	50+	Men	May-August	NH Whites	No College	Any chronic disease	Overweight (25-29.9)	HH size 1+ no contact	Lower tertile	Not working	214
1	Urban	Central Arkansas	1124.57	1	2	50+	Women	May-August		No College	Any chronic disease	Class II obesity (35-39.9)	HH size 1+ no contact	Mid tertile	Not working	215
2	Urban	Northwest Arkansas	1062.45	1	1	50+	Women	May-August	NH Whites	College and more	Any chronic disease	normal (18.5-24.9)	HH size 1+ no contact	Upper tertile	Not working	216
2	Urban	Central Arkansas	1093.3	1	1	50+	Women	May-August	NH Whites	College and more	Any chronic disease	normal (18.5-24.9)	one person in HH no contact	Upper tertile	Not working	217
2	Urban	Central Arkansas	1383.86	1	1	18-49	Men	May-August	NH Whites	No College	Any chronic disease	Class I obesity (30-34.9)	HH size 1+ no contact	Upper tertile	High demand essential workers	218
2	Urban	Central Arkansas	1743.3	1	1	50+	Men	May-August	NH Whites	College and more	Any chronic disease	Class III obesity (40+)	HH size 1+ no contact	Lower tertile	Not working	219
2	Rural	Northeast Arkansas	1899.33	1	1	50+	Men	May-August	Hispanics	No College	Any chronic disease	Overweight (25-29.9)	HH size 1+ no contact	Lower tertile	Not working	220
2	Urban	Central Arkansas	843.392	1	1	18-49	Women	May-August	NH Whites	College and more	No chronic disease	normal (18.5-24.9)	HH size 1+ no contact	Upper tertile	Other workers	221
2	Rural	Northwest Arkansas	1062.45	1	1	50+	Women	May-August	NH Whites	No College	Any chronic disease	Overweight (25-29.9)	one person in HH no contact	Mid tertile	Not working	222
1	Rural	Northwest Arkansas	1507.72	1	1	18-49	Men	May-August	Hispanics	No College	Any chronic disease	Overweight (25-29.9)	HH size 1+ no contact	Lower tertile	Other workers	223
2	Urban	Central Arkansas	988.262	1	1	50+	Women	May-August	NH Whites	College and more	Any chronic disease	Class III obesity (40+)	one person in HH no contact	Mid tertile	Other workers	224
2	Rural	Southeast Arkansas	2366.03	1	1	50+	Men	May-August	NH Blacks	No College	Any chronic disease	Overweight (25-29.9)	one person in HH no contact	Lower tertile	Not working	225
2	Urban	Northwest Arkansas	1339.5	1	1	18-49	Men	May-August	NH Whites	No College	No chronic disease	Class I obesity (30-34.9)	HH size 1+ no contact	Upper tertile	Other workers	226
2	Urban	Central Arkansas	1793.92	1	1	50+	Men	May-August	NH Whites	College and more	No chronic disease	Class I obesity (30-34.9)	HH size 1+ no contact	Upper tertile	Other workers	227
2	Urban	Northwest Arkansas	1093.3	1	1	50+	Women	May-August	NH Whites	No College	No chronic disease	Overweight (25-29.9)	HH size 1+ no contact	Mid tertile	Not working	228
2	Urban	Central Arkansas	1743.3	1	1	50+	Men	May-August	NH Whites	College and more	Any chronic disease	Class III obesity (40+)	HH size 1+ no contact	Upper tertile	Not working	229
2	Urban	Central Arkansas	1743.3	1	1	50+	Men	May-August	NH Whites	College and more	Any chronic disease	normal (18.5-24.9)	HH size 1+ no contact	Upper tertile	Not working	230
2	Urban	Central Arkansas	1878.2	1	1	18-49	Men	May-August	NH Blacks	College and more	Any chronic disease	Overweight (25-29.9)	HH size 1+ no contact	Upper tertile	Other workers	231
1	Missing	Missing zip	1093.3	1	1	50+	Women	May-August	NH Whites	No College	Any chronic disease	Class I obesity (30-34.9)	Contact outside HH	Missing	High demand essential workers	232
2	Missing	Missing zip	1062.45	1	1	50+	Women	May-August	NH Whites	No College	Any chronic disease	Overweight (25-29.9)	one person in HH no contact	Missing	Other workers	233
2	Rural	Southeast Arkansas	3575.18	1	2	18-49	Men	May-August		No College	No chronic disease	Overweight (25-29.9)	HH size 1+ no contact	Lower tertile	Other workers	234
2	Urban	Northwest Arkansas	1507.72	1	1	18-49	Men	May-August	Hispanics	No College	No chronic disease	Overweight (25-29.9)	HH size 1+ no contact	Mid tertile	Not working	235
2	Urban	Central Arkansas	1062.45	1	1	50+	Women	May-August	NH Whites	No College	Any chronic disease	Class III obesity (40+)	HH size 1+ no contact	Mid tertile	Not working	236
2	Urban	Northwest Arkansas	2058.53	1	1	18-49	Women	May-August	NH Whites	College and more	No chronic disease	Class I obesity (30-34.9)	HH size 1+ no contact	Mid tertile	Other workers	237
2	Urban	Central Arkansas	1062.45	1	1	50+	Women	May-August	NH Whites	College and more	Any chronic disease	normal (18.5-24.9)	one person in HH no contact	Mid tertile	Not working	238
2	Rural	Northwest Arkansas	1093.3	1	1	50+	Women	May-August	NH Whites	No College	Any chronic disease	Class II obesity (35-39.9)	Someone in HH positive	Mid tertile	Other workers	239
2	Urban	Northwest Arkansas	1046.05	1	2	50+	Women	May-August		No College	Any chronic disease	Class II obesity (35-39.9)	HH size 1+ no contact	Upper tertile	Not working	240
2	Urban	Northwest Arkansas	892.706	1	2	18-49	Women	May-August		No College	Any chronic disease	Overweight (25-29.9)	HH size 1+ no contact	Mid tertile	Other workers	241
2	Urban	Northwest Arkansas	3377.69	1	1	18-49	Men	May-August	NH Whites	No College	No chronic disease	normal (18.5-24.9)	HH size 1+ no contact	Upper tertile	Other workers	242
2	Rural	Northeast Arkansas	1383.86	1	1	18-49	Men	May-August	NH Whites	College and more	No chronic disease	Overweight (25-29.9)	HH size 1+ no contact	Mid tertile	High demand essential workers	243
2	Urban	Central Arkansas	1845.23	1	2	50+	Men	May-August		College and more	No chronic disease	Overweight (25-29.9)	HH size 1+ no contact	Upper tertile	Not working	244
2	Urban	Central Arkansas	889.422	1	1	18-49	Women	May-August	Hispanics	No College	No chronic disease	Class I obesity (30-34.9)	HH size 1+ no contact	Upper tertile	Not working	245
2	Rural	Northwest Arkansas	1339.5	1	1	18-49	Men	May-August	NH Whites	No College	No chronic disease	Class II obesity (35-39.9)	HH size 1+ no contact	Lower tertile	Not working	246
2	Rural	Southwest Arkansas	1507.72	1	1	18-49	Men	May-August	Hispanics	No College	Any chronic disease	Class III obesity (40+)	HH size 1+ no contact	Lower tertile	Not working	247
2	Urban	Central Arkansas	1046.05	1	2	50+	Women	May-August		No College	Any chronic disease	normal (18.5-24.9)	one person in HH no contact	Mid tertile	Not working	248
2	Urban	Central Arkansas	2058.53	1	1	18-49	Women	May-August	NH Whites	College and more	No chronic disease	normal (18.5-24.9)	HH size 1+ no contact	Upper tertile	Other workers	249
2	Rural	Northeast Arkansas	864.089	1	2	18-49	Women	May-August		No College	No chronic disease	Class III obesity (40+)	HH size 1+ no contact	Lower tertile	Not working	250
2	Urban	Central Arkansas	1483.84	1	1	50+	Women	May-August	NH Blacks	No College	Any chronic disease	Class III obesity (40+)	HH size 1+ no contact	Lower tertile	Other workers	251
2	Rural	Southeast Arkansas	1046.05	1	2	50+	Women	May-August		No College	Any chronic disease	Class I obesity (30-34.9)	one person in HH no contact	Lower tertile	Not working	252
2	Urban	Central Arkansas	3377.69	1	1	18-49	Men	May-August	NH Whites	No College	No chronic disease	Undernourished (<18.5)	one person in HH no contact	Mid tertile	High demand essential workers	253
2	Rural	Southwest Arkansas	892.706	1	2	18-49	Women	May-August		College and more	No chronic disease	Class I obesity (30-34.9)	HH size 1+ no contact	Lower tertile	Other workers	254
2	Rural	Northwest Arkansas	1093.3	1	1	50+	Women	May-August	NH Whites	No College	No chronic disease	Overweight (25-29.9)	HH size 1+ no contact	Lower tertile	Other workers	255
2	Urban	Central Arkansas	1743.3	1	1	50+	Men	May-August	NH Whites	College and more	Any chronic disease	normal (18.5-24.9)	HH size 1+ no contact	Upper tertile	Not working	256
2	Rural	Northeast Arkansas	816.356	1	1	18-49	Women	May-August	NH Whites	No College	Any chronic disease	Class III obesity (40+)	Contact outside HH	Lower tertile	Other workers	257
1	Rural	Southwest Arkansas	2058.53	1	1	18-49	Women	May-August	NH Whites	No College	No chronic disease	normal (18.5-24.9)	Contact outside HH	Lower tertile	Not working	258
2	Urban	Central Arkansas	843.392	1	1	18-49	Women	May-August	NH Whites	No College	Any chronic disease	normal (18.5-24.9)	HH size 1+ no contact	Mid tertile	Not working	259
2	Urban	Northwest Arkansas	3377.69	1	1	18-49	Men	May-August	NH Whites	College and more	No chronic disease	Overweight (25-29.9)	HH size 1+ no contact	Mid tertile	Other workers	260
2	Rural	Northwest Arkansas	1062.45	1	1	50+	Women	May-August	NH Whites	College and more	Any chronic disease	Overweight (25-29.9)	HH size 1+ no contact	Lower tertile	Not working	261
2	Rural	Southeast Arkansas	843.392	1	1	18-49	Women	May-August	NH Whites	No College	Any chronic disease	Class I obesity (30-34.9)	HH size 1+ no contact	Lower tertile	Not working	262
2	Urban	Central Arkansas	1339.5	1	1	18-49	Men	May-August	NH Whites	College and more	No chronic disease	Overweight (25-29.9)	HH size 1+ no contact	Upper tertile	Not working	263
2	Rural	Northwest Arkansas	1093.3	1	1	50+	Women	May-August	NH Whites	College and more	No chronic disease	Overweight (25-29.9)	HH size 1+ no contact	Lower tertile	Other workers	264
2	Rural	Northwest Arkansas	816.356	1	1	18-49	Women	May-August	NH Whites	No College	No chronic disease	Class III obesity (40+)	HH size 1+ no contact	Lower tertile	High demand essential workers	265
2	Missing	Missing zip	1793.92	1	1	50+	Men	May-August	NH Whites	College and more	Any chronic disease	Overweight (25-29.9)	HH size 1+ no contact	Missing	Other workers	266
2	Urban	Central Arkansas	3377.69	1	1	18-49	Men	May-August	NH Whites	College and more	No chronic disease	Class II obesity (35-39.9)	HH size 1+ no contact	Upper tertile	Other workers	267
1	Urban	Central Arkansas	2793.87	1	1	18-49	Women	May-August	NH Blacks	No College	Any chronic disease	Overweight (25-29.9)	HH size 1+ no contact	Lower tertile	Other workers	268
2	Urban	Northwest Arkansas	843.392	1	1	18-49	Women	May-August	NH Whites	No College	Any chronic disease	Class III obesity (40+)	HH size 1+ no contact	Mid tertile	Other workers	269
2	Urban	Northwest Arkansas	1383.86	1	1	18-49	Men	May-August	NH Whites	College and more	No chronic disease	Overweight (25-29.9)	Contact outside HH	Upper tertile	Not working	270
2	Rural	Northeast Arkansas	816.356	1	1	18-49	Women	May-August	NH Whites	College and more	No chronic disease	Class III obesity (40+)	HH size 1+ no contact	Mid tertile	High demand essential workers	271
2	Urban	Northwest Arkansas	1339.5	1	1	18-49	Men	May-August	NH Whites	No College	No chronic disease	Undernourished (<18.5)	one person in HH no contact	Upper tertile	Other workers	272
2	Rural	Northwest Arkansas	3377.69	1	1	18-49	Men	May-August	NH Whites	College and more	No chronic disease	Class III obesity (40+)	HH size 1+ no contact	Lower tertile	Other workers	273
2	Rural	Southeast Arkansas	1157.23	1	2	50+	Women	May-August		College and more	No chronic disease	Class I obesity (30-34.9)	HH size 1+ no contact	Mid tertile	Other workers	274
2	Urban	Central Arkansas	1898.81	1	2	50+	Men	May-August		College and more	Any chronic disease	Class III obesity (40+)	HH size 1+ no contact	Upper tertile	Not working	275
2	Rural	Southwest Arkansas	988.262	1	1	50+	Women	May-August	NH Whites	No College	Any chronic disease	Overweight (25-29.9)	HH size 1+ no contact	Mid tertile	Other workers	276
2	Urban	Northwest Arkansas	1093.3	1	1	50+	Women	May-August	NH Whites	No College	Any chronic disease	normal (18.5-24.9)	one person in HH no contact	Upper tertile	Other workers	277
2	Urban	Central Arkansas	843.392	1	1	18-49	Women	May-August	NH Whites	College and more	Any chronic disease	Class III obesity (40+)	one person in HH no contact	Upper tertile	Other workers	278
2	Urban	Central Arkansas	1793.92	1	1	50+	Men	May-August	NH Whites	College and more	No chronic disease	Overweight (25-29.9)	HH size 1+ no contact	Upper tertile	Other workers	279
2	Urban	Central Arkansas	1383.86	1	1	18-49	Men	May-August	NH Whites	College and more	No chronic disease	Overweight (25-29.9)	one person in HH no contact	Lower tertile	Other workers	280
2	Urban	Northwest Arkansas	816.356	1	1	18-49	Women	May-August	NH Whites	College and more	No chronic disease	Overweight (25-29.9)	HH size 1+ no contact	Mid tertile	Other workers	281
2	Urban	Northwest Arkansas	2058.53	1	1	18-49	Women	May-August	NH Whites	College and more	No chronic disease	Class II obesity (35-39.9)	HH size 1+ no contact	Lower tertile	Other workers	282
2	Urban	Central Arkansas	864.089	1	2	18-49	Women	May-August		College and more	No chronic disease	Overweight (25-29.9)	HH size 1+ no contact	Mid tertile	Other workers	283
2	Urban	Central Arkansas	2793.87	1	1	18-49	Women	May-August	NH Blacks		No chronic disease	Class II obesity (35-39.9)	HH size 1+ no contact	Lower tertile	Not working	284
2	Rural	Northwest Arkansas	816.356	1	1	18-49	Women	May-August	NH Whites	No College	Any chronic disease	Overweight (25-29.9)	HH size 1+ no contact	Lower tertile	Not working	285
2	Urban	Central Arkansas	1793.92	1	1	50+	Men	May-August	NH Whites	No College	No chronic disease	Class II obesity (35-39.9)	one person in HH no contact	Upper tertile	Other workers	286
2	Urban	Central Arkansas	1339.5	1	1	18-49	Men	May-August	NH Whites	College and more	No chronic disease	Class III obesity (40+)	HH size 1+ no contact	Mid tertile	Other workers	287
2	Urban	Central Arkansas	1793.92	1	1	50+	Men	May-August	NH Whites	No College	No chronic disease	Overweight (25-29.9)	HH size 1+ no contact	Lower tertile	Not working	288
2	Rural	Northwest Arkansas	843.392	1	2	18-49	Women	May-August	NH Whites	No College	Any chronic disease	Class I obesity (30-34.9)	HH size 1+ no contact	Lower tertile	Not working	289
2	Urban	Northwest Arkansas	816.356	1	1	18-49	Women	May-August	NH Whites	College and more	No chronic disease	normal (18.5-24.9)	HH size 1+ no contact	Upper tertile	Other workers	290
2	Rural	Northwest Arkansas	1459.39	1	1	18-49	Men	May-August	Hispanics	No College	No chronic disease	Overweight (25-29.9)	HH size 1+ no contact	Lower tertile	Not working	291
2	Urban	Central Arkansas	1793.92	1	1	50+	Men	May-August	NH Whites		No chronic disease	Overweight (25-29.9)	HH size 1+ no contact	Upper tertile	Not working	292
2	Urban	Northeast Arkansas	1062.45	1	1	50+	Women	May-August	NH Whites	No College	Any chronic disease	Overweight (25-29.9)	one person in HH no contact	Lower tertile	Not working	293
2	Urban	Central Arkansas	918.878	1	1	18-49	Women	May-August	Hispanics	No College	No chronic disease	Class III obesity (40+)	HH size 1+ no contact	Mid tertile	Other workers	294
2	Rural	Northeast Arkansas	1093.3	1	1	50+	Women	May-August	NH Whites	No College	Any chronic disease	Class III obesity (40+)	HH size 1+ no contact	Lower tertile	Not working	295
2	Urban	Northwest Arkansas	1383.86	1	1	18-49	Men	May-August	NH Whites	No College	No chronic disease	Class I obesity (30-34.9)	HH size 1+ no contact	Mid tertile	Not working	296
2	Urban	Central Arkansas	1793.92	1	1	50+	Men	May-August	NH Whites	No College	Any chronic disease	Class III obesity (40+)	one person in HH no contact	Lower tertile	Not working	297
2	Urban	Northeast Arkansas	5458.33	1	1	18-49	Men	May-August	Other	College and more	No chronic disease	Class I obesity (30-34.9)	HH size 1+ no contact	Lower tertile	Other workers	298
2	Urban	Central Arkansas	1417.82	1	2	18-49	Men	May-August		No College	Any chronic disease	Class I obesity (30-34.9)	HH size 1+ no contact	Upper tertile	Other workers	299
2	Urban	Central Arkansas	2242.77	1	1	18-49	Women	May-August	Hispanics	No College	No chronic disease	Overweight (25-29.9)	Contact outside HH	Upper tertile	Other workers	300
2	Rural	Northeast Arkansas	1339.5	1	1	18-49	Men	May-August	NH Whites	College and more	No chronic disease	normal (18.5-24.9)	one person in HH no contact	Lower tertile	Other workers	301
2	Rural	Northeast Arkansas	1093.3	1	1	50+	Women	May-August	NH Whites	No College	Any chronic disease	normal (18.5-24.9)	HH size 1+ no contact	Lower tertile	Not working	302
2	Rural	Southwest Arkansas	1383.86	1	1	18-49	Men	May-August	NH Whites	No College	Any chronic disease	Class III obesity (40+)	HH size 1+ no contact	Lower tertile	Other workers	303
2	Rural	Northwest Arkansas	1621.57	1	1	50+	Men	May-August	NH Whites	College and more	Any chronic disease	Class I obesity (30-34.9)	HH size 1+ no contact	Lower tertile	Not working	304
2	Rural	Southwest Arkansas	816.356	1	1	18-49	Women	May-August	NH Whites	No College	Any chronic disease	Class II obesity (35-39.9)	HH size 1+ no contact	Lower tertile	Other workers	305
2	Rural	Northeast Arkansas	1093.3	1	1	50+	Women	May-August	NH Whites	College and more	No chronic disease	Class II obesity (35-39.9)	one person in HH no contact	Mid tertile	Other workers	306
2	Urban	Central Arkansas	1339.5	1	1	18-49	Men	May-August	NH Whites	College and more	No chronic disease	Class I obesity (30-34.9)	Contact outside HH	Upper tertile	Not working	307
2	Urban	Southeast Arkansas	1339.5	1	1	18-49	Men	May-August	NH Whites	No College	No chronic disease	normal (18.5-24.9)	HH size 1+ no contact	Upper tertile	Not working	308
2	Missing	Missing zip	1383.86	1	1	18-49	Men	May-August	NH Whites	No College	No chronic disease	Overweight (25-29.9)	one person in HH no contact	Missing	Other workers	309
2	Rural	Northeast Arkansas	1339.5	1	1	18-49	Men	May-August	NH Whites	College and more	No chronic disease	Class II obesity (35-39.9)	HH size 1+ no contact	Mid tertile	Other workers	310
1	Urban	Northeast Arkansas	816.356	1	1	18-49	Women	May-August	NH Whites	College and more	Any chronic disease	Class I obesity (30-34.9)	one person in HH no contact	Upper tertile	Other workers	311
2	Urban	Northwest Arkansas	1793.92	1	1	50+	Men	May-August	NH Whites	College and more	No chronic disease	Class III obesity (40+)	HH size 1+ no contact	Upper tertile	Not working	312
2	Rural	Southwest Arkansas	1383.86	1	1	18-49	Men	May-August	NH Whites	No College	Any chronic disease	Class I obesity (30-34.9)	HH size 1+ no contact	Lower tertile	Not working	313
2	Urban	Northwest Arkansas	889.422	1	1	18-49	Women	May-August	Hispanics	College and more	Any chronic disease	Class II obesity (35-39.9)	Contact outside HH	Mid tertile	Other workers	314
2	Urban	Northwest Arkansas	1621.57	1	1	50+	Men	May-August	NH Whites	College and more	Any chronic disease	Class II obesity (35-39.9)	HH size 1+ no contact	Mid tertile	Not working	315
2	Rural	Northwest Arkansas	1793.92	1	1	50+	Men	May-August	NH Whites	No College	Any chronic disease	Class II obesity (35-39.9)	Contact outside HH	Lower tertile	Not working	316
2	Rural	Northeast Arkansas	843.392	1	1	18-49	Women	May-August	NH Whites	No College	Any chronic disease	Class II obesity (35-39.9)	HH size 1+ no contact	Mid tertile	Not working	317
2	Rural	Southeast Arkansas	816.356	1	1	18-49	Women	May-August	NH Whites	College and more	Any chronic disease	Overweight (25-29.9)	one person in HH no contact	Lower tertile	Other workers	318
2	Rural	Southeast Arkansas	816.356	1	1	18-49	Women	May-August	NH Whites	No College	Any chronic disease	Class II obesity (35-39.9)	HH size 1+ no contact	Lower tertile	Not working	319
2	Urban	Central Arkansas	2058.53	1	1	18-49	Women	May-August	NH Whites	No College	Any chronic disease	Class II obesity (35-39.9)	Contact outside HH	Mid tertile	Other workers	320
2	Missing	Missing zip	1144.66	1	1	18-49	Women	May-August	NH Blacks	No College	Any chronic disease	Class I obesity (30-34.9)	Contact outside HH	Missing	Not working	321
2	Rural	Northwest Arkansas	1339.5	1	1	18-49	Men	May-August	NH Whites	No College	Any chronic disease	Overweight (25-29.9)	HH size 1+ no contact	Lower tertile	Other workers	322
2	Missing	Missing zip	1062.45	1	1	50+	Women	May-August	NH Whites	No College	Any chronic disease	Class I obesity (30-34.9)	HH size 1+ no contact	Missing	Not working	323
2	Urban	Northwest Arkansas	816.356	1	1	18-49	Women	May-August	NH Whites	College and more	No chronic disease	Overweight (25-29.9)	HH size 1+ no contact	Mid tertile	Other workers	324
2	Urban	Northwest Arkansas	1417.82	1	2	18-49	Men	May-August		College and more	No chronic disease	Overweight (25-29.9)	HH size 1+ no contact	Upper tertile	Other workers	325
2	Urban	Central Arkansas	1464.78	1	2	18-49	Men	May-August		College and more	No chronic disease	normal (18.5-24.9)	HH size 1+ no contact	Upper tertile	Other workers	326
2	Rural	Northeast Arkansas	988.262	1	1	50+	Women	May-August	NH Whites	No College	No chronic disease	Class I obesity (30-34.9)	HH size 1+ no contact	Lower tertile	Not working	327
2	Rural	Northwest Arkansas	1743.3	1	1	50+	Men	May-August	NH Whites	College and more	Any chronic disease	Class I obesity (30-34.9)	Contact outside HH	Lower tertile	Not working	328
2	Urban	Northwest Arkansas	988.262	1	1	50+	Women	May-August	NH Whites	No College	No chronic disease	Overweight (25-29.9)	HH size 1+ no contact	Mid tertile	Not working	329
2	Urban	Central Arkansas	2058.53	1	1	18-49	Women	May-August	NH Whites	College and more	Any chronic disease	Overweight (25-29.9)	HH size 1+ no contact	Upper tertile	Other workers	330
2	Urban	Northwest Arkansas	1124.57	1	2	50+	Women	May-August		No College	Any chronic disease	Class II obesity (35-39.9)	HH size 1+ no contact	Mid tertile	Not working	331
2	Rural	Southeast Arkansas	1743.3	1	1	50+	Men	May-August	NH Whites	No College	Any chronic disease	normal (18.5-24.9)	HH size 1+ no contact	Mid tertile	Not working	332
2	Urban	Central Arkansas	816.356	1	1	18-49	Women	May-August	NH Whites	College and more	No chronic disease	Overweight (25-29.9)	HH size 1+ no contact	Upper tertile	High demand essential workers	333
2	Urban	Central Arkansas	1621.57	1	1	50+	Men	May-August	NH Whites	No College	No chronic disease	Overweight (25-29.9)	HH size 1+ no contact	Mid tertile	Not working	334
2	Urban	Central Arkansas	1793.92	1	1	50+	Men	May-August	NH Whites	No College	Any chronic disease	normal (18.5-24.9)	HH size 1+ no contact	Upper tertile	Other workers	335
2	Rural	Northwest Arkansas	1093.3	1	1	50+	Women	May-August	NH Whites	No College	Any chronic disease	Overweight (25-29.9)	Contact outside HH	Mid tertile	Not working	336
2	Rural	Northeast Arkansas	988.262	1	1	50+	Women	May-August	NH Whites	No College	No chronic disease	normal (18.5-24.9)	HH size 1+ no contact	Lower tertile	Not working	337
2	Rural	Southeast Arkansas	1743.3	1	1	50+	Men	May-August	NH Whites	No College	Any chronic disease	Overweight (25-29.9)	HH size 1+ no contact	Lower tertile	Not working	338
2	Urban	Central Arkansas	1076.71	1	1	50+	Women	May-August	Hispanics	College and more	Any chronic disease	Class III obesity (40+)	Contact outside HH	Lower tertile	Not working	339
2	Urban	Central Arkansas	843.392	1	1	18-49	Women	May-August	NH Whites	College and more	No chronic disease	Class I obesity (30-34.9)	HH size 1+ no contact	Upper tertile	Other workers	340
2	Urban	Northwest Arkansas	1093.3	1	1	50+	Women	May-August	NH Whites	No College	No chronic disease	normal (18.5-24.9)	HH size 1+ no contact	Mid tertile	Not working	341
2	Urban	Central Arkansas	1743.3	1	1	50+	Men	May-August	NH Whites	No College	Any chronic disease	normal (18.5-24.9)	HH size 1+ no contact	Mid tertile	Not working	342
2	Missing	Missing zip	1062.45	1	1	50+	Women	May-August	NH Whites	College and more	Any chronic disease	normal (18.5-24.9)	one person in HH no contact	Missing	Not working	343
2	Urban	Southwest Arkansas	1157.54	1	1	50+	Women	May-August	Hispanics	No College	Any chronic disease	normal (18.5-24.9)	HH size 1+ no contact	Mid tertile	Not working	344
2	Urban	Northeast Arkansas	1062.45	1	1	50+	Women	May-August	NH Whites	No College	Any chronic disease	Class I obesity (30-34.9)	one person in HH no contact	Upper tertile	Not working	345
2	Urban	Central Arkansas	1743.3	1	1	50+	Men	May-August	NH Whites	No College	Any chronic disease	Class I obesity (30-34.9)	HH size 1+ no contact	Lower tertile	Not working	346
2	Rural	Northeast Arkansas	1597.03	1	1	50+	Women	May-August	Other	No College	No chronic disease	Class III obesity (40+)	HH size 1+ no contact	Mid tertile	Not working	347
2	Rural	Northwest Arkansas	988.262	1	1	50+	Women	May-August	NH Whites	No College	Any chronic disease	Overweight (25-29.9)	one person in HH no contact	Mid tertile	Other workers	348
1	Rural	Northwest Arkansas	2058.53	1	1	18-49	Women	May-August	NH Whites	No College	No chronic disease	normal (18.5-24.9)	Contact outside HH	Mid tertile	Not working	349
2	Rural	Northwest Arkansas	3377.69	1	1	18-49	Men	May-August	NH Whites	No College	Any chronic disease	Overweight (25-29.9)	HH size 1+ no contact	Lower tertile	Other workers	350
2	Urban	Northwest Arkansas	1459.39	1	1	18-49	Men	May-August	Hispanics	No College	No chronic disease	Overweight (25-29.9)	HH size 1+ no contact	Upper tertile	Other workers	351
2	Urban	Central Arkansas	843.392	1	1	18-49	Women	May-August	NH Whites	College and more	No chronic disease	Class II obesity (35-39.9)	HH size 1+ no contact	Upper tertile	Other workers	352
2	Rural	Northeast Arkansas	1124.57	1	2	50+	Women	May-August		College and more	Any chronic disease	Overweight (25-29.9)	one person in HH no contact	Mid tertile	Not working	353
2	Urban	Northwest Arkansas	1743.3	1	1	50+	Men	May-August	NH Whites	No College	Any chronic disease	Class III obesity (40+)	HH size 1+ no contact	Upper tertile	Not working	354
2	Urban	Central Arkansas	1093.3	1	1	50+	Women	May-August	NH Whites	No College	Any chronic disease	Class III obesity (40+)	HH size 1+ no contact	Mid tertile	High demand essential workers	355
2	Urban	Central Arkansas	1766.7	1	1	50+	Men	May-August	Hispanics	No College	No chronic disease	Overweight (25-29.9)	HH size 1+ no contact	Upper tertile	Not working	356
2	Urban	Northwest Arkansas	1743.3	1	1	50+	Men	May-August	NH Whites	College and more	No chronic disease	Class I obesity (30-34.9)	one person in HH no contact	Upper tertile	Not working	357
2	Rural	Northeast Arkansas	1743.3	1	1	50+	Men	May-August	NH Whites	College and more	Any chronic disease	Overweight (25-29.9)	HH size 1+ no contact	Lower tertile	Not working	358
2	Urban	Central Arkansas	918.878	1	1	18-49	Women	May-August	Hispanics	No College	No chronic disease	Overweight (25-29.9)	HH size 1+ no contact	Upper tertile	Other workers	359
2	Urban	Central Arkansas	1339.5	1	1	18-49	Men	May-August	NH Whites	College and more	No chronic disease	Class I obesity (30-34.9)	HH size 1+ no contact	Mid tertile	Other workers	360
2	Urban	Central Arkansas	1621.57	1	1	50+	Men	May-August	NH Whites	No College	Any chronic disease	Overweight (25-29.9)	HH size 1+ no contact	Mid tertile	Not working	361
2	Urban	Northwest Arkansas	1046.05	1	2	50+	Women	May-August		College and more	No chronic disease	Overweight (25-29.9)	HH size 1+ no contact	Mid tertile	Not working	362
2	Urban	Northwest Arkansas	988.262	1	1	50+	Women	May-August	NH Whites	College and more	Any chronic disease	normal (18.5-24.9)	one person in HH no contact	Mid tertile	Not working	363
2	Urban	Northwest Arkansas	1339.5	1	1	18-49	Men	May-August	NH Whites	No College	No chronic disease	Overweight (25-29.9)	HH size 1+ no contact	Upper tertile	Not working	364
2	Urban	Central Arkansas	843.392	1	1	18-49	Women	May-August	NH Whites	College and more	No chronic disease	Class I obesity (30-34.9)	HH size 1+ no contact	Upper tertile	Other workers	365
2	Urban	Northwest Arkansas	1845.23	1	2	50+	Men	May-August		College and more	No chronic disease	Overweight (25-29.9)	Contact outside HH	Mid tertile	Not working	366
2	Rural	Northwest Arkansas	1743.3	1	1	50+	Men	May-August	NH Whites	College and more	Any chronic disease	normal (18.5-24.9)	HH size 1+ no contact	Lower tertile	Not working	367
2	Urban	Central Arkansas	1716.38	1	2	50+	Men	May-August		College and more	Any chronic disease	Overweight (25-29.9)	HH size 1+ no contact	Lower tertile	Not working	368
2	Rural	Northwest Arkansas	1743.3	1	1	50+	Men	May-August	NH Whites	No College	Any chronic disease	Overweight (25-29.9)	HH size 1+ no contact	Lower tertile	Not working	369
2	Urban	Central Arkansas	1062.45	1	1	50+	Women	May-August	NH Whites	College and more	Any chronic disease	normal (18.5-24.9)	HH size 1+ no contact	Upper tertile	Not working	370
2	Urban	Northwest Arkansas	1464.78	1	2	18-49	Men	May-August		College and more	Any chronic disease	Overweight (25-29.9)	HH size 1+ no contact	Upper tertile	Other workers	371
2	Urban	Central Arkansas	1743.3	1	1	50+	Men	May-August	NH Whites	College and more	Any chronic disease	Overweight (25-29.9)	HH size 1+ no contact	Upper tertile	Other workers	372
2	Urban	Central Arkansas	1093.3	1	1	50+	Women	May-August	NH Whites	College and more	No chronic disease	Class I obesity (30-34.9)	HH size 1+ no contact	Upper tertile	Other workers	373
2	Rural	Southwest Arkansas	1459.39	1	1	18-49	Men	May-August	Hispanics	No College	No chronic disease	normal (18.5-24.9)	Contact outside HH	Mid tertile	Not working	374
2	Urban	Southwest Arkansas	1383.86	1	1	18-49	Men	May-August	NH Whites	No College	No chronic disease	Class I obesity (30-34.9)	Contact outside HH	Mid tertile	Other workers	375
2	Missing	Missing zip	1766.7	1	1	50+	Men	May-August	Hispanics	College and more	Any chronic disease	Overweight (25-29.9)	Contact outside HH	Missing	Other workers	376
2	Rural	Northeast Arkansas	2058.53	1	1	18-49	Women	May-August	NH Whites	No College	Any chronic disease	Class III obesity (40+)	one person in HH no contact	Mid tertile	Other workers	377
2	Rural	Northwest Arkansas	892.706	1	2	18-49	Women	May-August		No College	Any chronic disease	Class I obesity (30-34.9)	HH size 1+ no contact	Lower tertile	Not working	378
2	Rural	Northwest Arkansas	1793.92	1	1	50+	Men	May-August	NH Whites	No College	Any chronic disease	Class I obesity (30-34.9)	HH size 1+ no contact	Lower tertile	Other workers	379
2	Urban	Northwest Arkansas	1817.99	1	1	18-49	Men	May-August	NH Blacks	No College	Any chronic disease	Class II obesity (35-39.9)	HH size 1+ no contact	Upper tertile	Other workers	380
2	Urban	Northwest Arkansas	1793.92	1	1	50+	Men	May-August	NH Whites	College and more	Any chronic disease	Overweight (25-29.9)	HH size 1+ no contact	Upper tertile	Other workers	381
2	Urban	Northwest Arkansas	816.356	1	1	18-49	Women	May-August	NH Whites	College and more	No chronic disease	normal (18.5-24.9)	HH size 1+ no contact	Upper tertile	Not working	382
2	Rural	Northeast Arkansas	816.356	1	1	18-49	Women	May-August	NH Whites	College and more	No chronic disease	Class I obesity (30-34.9)	HH size 1+ no contact	Lower tertile	Other workers	383
2	Missing	Missing zip	988.262	1	1	50+	Women	May-August	NH Whites	College and more	Any chronic disease	Class I obesity (30-34.9)	HH size 1+ no contact	Missing	Other workers	384
2	Urban	Central Arkansas	1107.97	1	1	18-49	Women	May-August	NH Blacks	No College	Any chronic disease	normal (18.5-24.9)	HH size 1+ no contact	Upper tertile	Other workers	385
2	Urban	Northwest Arkansas	843.392	1	1	18-49	Women	May-August	NH Whites	College and more	No chronic disease	Overweight (25-29.9)	Contact outside HH	Mid tertile	Other workers	386
2	Urban	Central Arkansas	1093.3	1	1	50+	Women	May-August	NH Whites	No College	Any chronic disease	Class III obesity (40+)	HH size 1+ no contact	Mid tertile	Not working	387
2	Urban	Northwest Arkansas	1093.3	1	1	50+	Women	May-August	NH Whites	No College	No chronic disease	Overweight (25-29.9)	HH size 1+ no contact	Mid tertile	Other workers	388
2	Missing	Missing zip	1621.57	1	1	50+	Men	May-August	NH Whites	College and more	Any chronic disease	Class I obesity (30-34.9)	HH size 1+ no contact	Missing	Not working	389
2	Urban	Northwest Arkansas	988.262	1	1	50+	Women	May-August	NH Whites	No College	Any chronic disease	Overweight (25-29.9)	HH size 1+ no contact	Mid tertile	Not working	390
2	Rural	Northwest Arkansas	816.356	1	1	18-49	Women	May-August	NH Whites	No College	Any chronic disease	Class II obesity (35-39.9)	Contact outside HH	Lower tertile	Not working	391
2	Rural	Southeast Arkansas	843.392	1	1	18-49	Women	May-August	NH Whites	No College	No chronic disease	Overweight (25-29.9)	HH size 1+ no contact	Lower tertile	Other workers	392
2	Urban	Central Arkansas	1793.92	1	1	50+	Men	May-August	NH Whites	College and more	Any chronic disease	Class II obesity (35-39.9)	one person in HH no contact	Mid tertile	Other workers	393
2	Urban	Central Arkansas	1793.92	1	1	50+	Men	May-August	NH Whites	No College	Any chronic disease	Class III obesity (40+)	HH size 1+ no contact	Upper tertile	Not working	394
2	Urban	Northwest Arkansas	864.089	1	2	18-49	Women	May-August		College and more	No chronic disease	Class I obesity (30-34.9)	Contact outside HH	Mid tertile	High demand essential workers	395
2	Missing	Missing zip	1339.5	1	1	18-49	Men	May-August	NH Whites	No College	Any chronic disease	Class III obesity (40+)	HH size 1+ no contact	Missing	Other workers	396
2	Urban	Northwest Arkansas	1093.3	1	1	50+	Women	May-August	NH Whites	No College	Any chronic disease	Class I obesity (30-34.9)	HH size 1+ no contact	Lower tertile	Other workers	397
2	Urban	Central Arkansas	843.392	1	1	18-49	Women	May-August	NH Whites	College and more	No chronic disease	Overweight (25-29.9)	HH size 1+ no contact	Upper tertile	Other workers	398
2	Urban	Southeast Arkansas	892.706	1	2	18-49	Women	May-August		No College	Any chronic disease	normal (18.5-24.9)	HH size 1+ no contact	Mid tertile	Not working	399
2	Rural	Northeast Arkansas	1383.86	1	1	18-49	Men	May-August	NH Whites	No College	Any chronic disease	Overweight (25-29.9)	HH size 1+ no contact	Lower tertile	Other workers	400
2	Urban	Northwest Arkansas	843.392	1	1	18-49	Women	May-August	NH Whites	College and more	Any chronic disease	Overweight (25-29.9)	Contact outside HH	Upper tertile	Not working	401
2	Rural	Northeast Arkansas	1383.86	1	1	18-49	Men	May-August	NH Whites	College and more	Any chronic disease	Class II obesity (35-39.9)	HH size 1+ no contact	Mid tertile	Other workers	402
2	Missing	Missing zip	1743.3	1	1	50+	Men	May-August	NH Whites	College and more	Any chronic disease	Overweight (25-29.9)	one person in HH no contact	Missing	Not working	403
2	Urban	Central Arkansas	843.392	1	1	18-49	Women	May-August	NH Whites	College and more	No chronic disease	normal (18.5-24.9)	Contact outside HH	Lower tertile	Not working	404
2	Urban	Northeast Arkansas	816.356	1	1	18-49	Women	May-August	NH Whites	No College	No chronic disease	Class III obesity (40+)	HH size 1+ no contact	Lower tertile	Not working	405
2	Urban	Northwest Arkansas	889.422	1	1	18-49	Women	May-August	Hispanics	No College	No chronic disease	normal (18.5-24.9)	HH size 1+ no contact	Mid tertile	Not working	406
2	Rural	Northwest Arkansas	1743.3	1	1	50+	Men	May-August	NH Whites	No College	No chronic disease	Class I obesity (30-34.9)	HH size 1+ no contact	Mid tertile	Not working	407
2	Rural	Southeast Arkansas	816.356	1	1	18-49	Women	May-August	NH Whites	College and more	No chronic disease	normal (18.5-24.9)	HH size 1+ no contact	Lower tertile	High demand essential workers	408
2	Urban	Central Arkansas	816.356	1	1	18-49	Women	May-August	NH Whites	No College	No chronic disease	Class I obesity (30-34.9)	Contact outside HH	Mid tertile	High demand essential workers	409
2	Urban	Northwest Arkansas	1319.23	1	1	18-49	Women	May-August	Other	No College	No chronic disease	Overweight (25-29.9)	HH size 1+ no contact	Upper tertile	Not working	410
2	Urban	Central Arkansas	1341.28	1	1	50+	Women	May-August	NH Blacks	No College	Any chronic disease	Class I obesity (30-34.9)	HH size 1+ no contact	Lower tertile	Not working	411
2	Urban	Northwest Arkansas	1898.81	1	2	50+	Men	May-August		No College	Any chronic disease	Class II obesity (35-39.9)	one person in HH no contact	Mid tertile	Not working	412
2	Urban	Central Arkansas	1144.66	1	1	18-49	Women	May-August	NH Blacks	No College	No chronic disease	Class III obesity (40+)	HH size 1+ no contact	Upper tertile	Not working	413
2	Urban	Northwest Arkansas	1383.86	1	1	18-49	Men	May-August	NH Whites	College and more	No chronic disease	Class III obesity (40+)	HH size 1+ no contact	Mid tertile	Not working	414
1	Urban	Southeast Arkansas	816.356	1	1	18-49	Women	May-August	NH Whites	No College	Any chronic disease	normal (18.5-24.9)	HH size 1+ no contact	Lower tertile	Other workers	415
2	Rural	Southeast Arkansas	1341.28	1	1	50+	Women	May-August	NH Blacks	No College	Any chronic disease	Overweight (25-29.9)	one person in HH no contact	Lower tertile	Not working	416
2	Urban	Northwest Arkansas	816.356	1	1	18-49	Women	May-August	NH Whites	College and more	No chronic disease	Class I obesity (30-34.9)	HH size 1+ no contact	Mid tertile	Not working	417
2	Urban	Central Arkansas	892.706	1	2	18-49	Women	May-August		College and more	No chronic disease	Class II obesity (35-39.9)	one person in HH no contact	Upper tertile	Not working	418
2	Urban	Northeast Arkansas		1	2			May-August		College and more	Any chronic disease	Class III obesity (40+)	HH size 1+ no contact	Upper tertile	Other workers	419
2	Urban	Northeast Arkansas	1483.84	1	1	50+	Women	May-August	NH Blacks	No College	Any chronic disease	Class III obesity (40+)	HH size 1+ no contact	Lower tertile	High demand essential workers	420
2	Rural	Southwest Arkansas	1093.3	1	1	50+	Women	May-August	NH Whites	College and more	No chronic disease	Class II obesity (35-39.9)	Someone in HH positive	Lower tertile	Not working	421
2	Missing	Missing zip	1621.57	1	1	50+	Men	May-August	NH Whites	College and more	Any chronic disease	Class II obesity (35-39.9)	HH size 1+ no contact	Missing	Not working	422
2	Rural	Northeast Arkansas	3377.69	1	1	18-49	Men	May-August	NH Whites	College and more	No chronic disease	normal (18.5-24.9)	HH size 1+ no contact	Mid tertile	High demand essential workers	423
2	Urban	Northeast Arkansas	2434.73	1	1	50+	Men	May-August	NH Blacks	No College	Any chronic disease	Class I obesity (30-34.9)	one person in HH no contact	Upper tertile	Other workers	424
2	Rural	Northwest Arkansas	1339.5	1	1	18-49	Men	May-August	NH Whites	No College	No chronic disease	Class I obesity (30-34.9)	HH size 1+ no contact	Lower tertile	Other workers	425
2	Urban	Northwest Arkansas	1339.5	1	1	18-49	Men	May-August	NH Whites	College and more	Any chronic disease	Class I obesity (30-34.9)	HH size 1+ no contact	Upper tertile	Other workers	426
2	Urban	Northeast Arkansas	1093.3	1	1	50+	Women	May-August	NH Whites	No College	No chronic disease	normal (18.5-24.9)	one person in HH no contact	Lower tertile	Not working	427
2	Rural	Northeast Arkansas	1093.3	1	1	50+	Women	May-August	NH Whites	No College	Any chronic disease	Class II obesity (35-39.9)	one person in HH no contact	Lower tertile	Not working	428
2	Urban	Central Arkansas	1062.45	1	1	50+	Women	May-August	NH Whites	No College	Any chronic disease	Overweight (25-29.9)	one person in HH no contact	Mid tertile	Not working	429
2	Rural	Northeast Arkansas	1124.57	1	2	50+	Women	May-August		No College	Any chronic disease	Class I obesity (30-34.9)	HH size 1+ no contact	Lower tertile	Not working	430
2	Rural	Northwest Arkansas	988.262	1	1	50+	Women	May-August	NH Whites	No College	No chronic disease	Overweight (25-29.9)	HH size 1+ no contact	Lower tertile	Other workers	431
2	Rural	Northwest Arkansas	1062.45	1	1	50+	Women	May-August	NH Whites	No College	Any chronic disease	Class I obesity (30-34.9)	HH size 1+ no contact	Lower tertile	Not working	432
2	Rural	Northwest Arkansas	988.262	1	1	50+	Women	May-August	NH Whites	No College	Any chronic disease	Overweight (25-29.9)	HH size 1+ no contact	Lower tertile	Not working	433
2	Urban	Central Arkansas	1062.45	1	1	50+	Women	May-August	NH Whites	No College	Any chronic disease	Class I obesity (30-34.9)	one person in HH no contact	Upper tertile	Not working	434
2	Urban	Central Arkansas	988.262	1	1	50+	Women	May-August	NH Whites	No College	No chronic disease	normal (18.5-24.9)	HH size 1+ no contact	Upper tertile	High demand essential workers	435
2	Urban	Southeast Arkansas	1793.92	1	1	50+	Men	May-August	NH Whites	College and more	Any chronic disease	Class I obesity (30-34.9)	Contact outside HH	Upper tertile	Other workers	436
2	Urban	Northwest Arkansas	1621.57	1	1	50+	Men	May-August	NH Whites	College and more	Any chronic disease	normal (18.5-24.9)	HH size 1+ no contact	Upper tertile	Other workers	437
2	Rural	Northeast Arkansas	1062.45	1	1	50+	Women	May-August	NH Whites	College and more	Any chronic disease	Class III obesity (40+)	HH size 1+ no contact	Lower tertile	Not working	438
2	Urban	Central Arkansas	1124.57	1	2	50+	Women	May-August		No College	Any chronic disease	Overweight (25-29.9)	HH size 1+ no contact	Mid tertile	Not working	439
2	Urban	Central Arkansas	988.262	1	1	50+	Women	May-August	NH Whites	No College	Any chronic disease	Class II obesity (35-39.9)	HH size 1+ no contact	Mid tertile	Not working	440
2	Urban	Northwest Arkansas	816.356	1	1	18-49	Women	May-August	NH Whites	College and more	No chronic disease	Class III obesity (40+)	HH size 1+ no contact	Mid tertile	Not working	441
2	Rural	Southeast Arkansas	2434.73	1	1	50+	Men	May-August	NH Blacks	No College	No chronic disease	Class I obesity (30-34.9)	one person in HH no contact	Mid tertile	Not working	442
2	Urban	Central Arkansas	1743.3	1	1	50+	Men	May-August	NH Whites	No College	Any chronic disease	Class I obesity (30-34.9)	HH size 1+ no contact	Upper tertile	Not working	443
2	Urban	Central Arkansas	1062.45	1	1	50+	Women	May-August	NH Whites	College and more	Any chronic disease	normal (18.5-24.9)	HH size 1+ no contact	Upper tertile	Not working	444
2	Rural	Southeast Arkansas	1093.3	1	1	50+	Women	May-August	NH Whites	No College	No chronic disease	Overweight (25-29.9)	HH size 1+ no contact	Mid tertile	Other workers	445
2	Urban	Northwest Arkansas	988.262	1	1	50+	Women	May-August	NH Whites	No College	Any chronic disease	normal (18.5-24.9)	HH size 1+ no contact	Upper tertile	Not working	446
2	Missing	Missing zip	1621.57	1	1	50+	Men	May-August	NH Whites	No College	Any chronic disease	Overweight (25-29.9)	HH size 1+ no contact	Missing	Other workers	447
2	Urban	Central Arkansas	816.356	1	1	18-49	Women	Sept-Oct	NH Whites	College and more	Any chronic disease	Class III obesity (40+)	Contact outside HH	Lower tertile	Other workers	448
2	Rural	Southwest Arkansas	816.356	1	1	18-49	Women	May-August	NH Whites	College and more	No chronic disease	normal (18.5-24.9)	HH size 1+ no contact	Mid tertile	High demand essential workers	449
2	Rural	Northeast Arkansas	843.392	1	1	18-49	Women	May-August	NH Whites	No College	No chronic disease	Class I obesity (30-34.9)	HH size 1+ no contact	Lower tertile	Not working	450
2	Rural	Northeast Arkansas	1319.23	1	1	18-49	Women	May-August	Other	No College	Any chronic disease	Overweight (25-29.9)	HH size 1+ no contact	Mid tertile	Not working	451
2	Urban	Central Arkansas	1793.92	1	1	50+	Men	May-August	NH Whites	No College	Any chronic disease	Class II obesity (35-39.9)	HH size 1+ no contact	Mid tertile	Not working	452
2	Urban	Central Arkansas	988.262	1	1	50+	Women	May-August	NH Whites	No College	Any chronic disease	Class III obesity (40+)	HH size 1+ no contact	Upper tertile	Not working	453
2	Rural	Southeast Arkansas	1483.84	1	1	50+	Women	May-August	NH Blacks	No College	No chronic disease	Class I obesity (30-34.9)	one person in HH no contact	Lower tertile	Not working	454
1	Urban	Northwest Arkansas	2236.31	1	1	18-49	Men	May-August	Other	No College	Any chronic disease	Class III obesity (40+)	HH size 1+ no contact	Mid tertile	Not working	455
2	Rural	Southwest Arkansas	2793.87	1	1	18-49	Women	May-August	NH Blacks	No College	Any chronic disease	Class III obesity (40+)	HH size 1+ no contact	Lower tertile	Not working	456
2	Urban	Central Arkansas	1124.57	1	2	50+	Women	May-August		No College	Any chronic disease	Overweight (25-29.9)	HH size 1+ no contact	Upper tertile	Other workers	457
2	Urban	Central Arkansas	1793.92	1	1	50+	Men	May-August	NH Whites	No College	No chronic disease	Overweight (25-29.9)	Contact outside HH	Mid tertile	Other workers	458
2	Urban	Central Arkansas	1621.57	1	1	50+	Men	Sept-Oct	NH Whites	No College	Any chronic disease	Class III obesity (40+)	Contact outside HH	Mid tertile	Other workers	459
2	Rural	Northwest Arkansas	1793.92	1	1	50+	Men	Sept-Oct	NH Whites	No College	No chronic disease	Overweight (25-29.9)	one person in HH no contact	Mid tertile	Not working	460
2	Rural	Northwest Arkansas	1793.92	1	1	50+	Men	Sept-Oct	NH Whites	No College	No chronic disease	Overweight (25-29.9)	HH size 1+ no contact	Lower tertile	Not working	461
2	Urban	Central Arkansas	816.356	1	1	18-49	Women	Sept-Oct	NH Whites	College and more	No chronic disease	Class I obesity (30-34.9)	HH size 1+ no contact	Upper tertile	Other workers	462
2	Rural	Northwest Arkansas	816.356	1	1	18-49	Women	Sept-Oct	NH Whites	No College	Any chronic disease	Class II obesity (35-39.9)	Contact outside HH	Lower tertile	Other workers	463
2	Urban	Central Arkansas	843.392	1	1	18-49	Women	Sept-Oct	NH Whites	No College	No chronic disease	Class II obesity (35-39.9)	HH size 1+ no contact	Upper tertile	Not working	464
2	Urban	Northwest Arkansas	1339.5	1	1	18-49	Men	Sept-Oct	NH Whites	College and more	Any chronic disease	Overweight (25-29.9)	one person in HH no contact	Upper tertile	Other workers	465
2	Urban	Central Arkansas	843.392	1	1	18-49	Women	Sept-Oct	NH Whites	No College	No chronic disease	Overweight (25-29.9)	HH size 1+ no contact	Upper tertile	Not working	466
2	Missing	Missing zip	843.392	1	1	18-49	Women	Sept-Oct	NH Whites	College and more	No chronic disease	Overweight (25-29.9)	HH size 1+ no contact	Missing	Not working	467
2	Urban	Northwest Arkansas	843.392	1	1	18-49	Women	Sept-Oct	NH Whites	No College	No chronic disease	normal (18.5-24.9)	one person in HH no contact	Mid tertile	Not working	468
2	Urban	Central Arkansas	1093.3	1	1	50+	Women	Sept-Oct	NH Whites	College and more	No chronic disease	Class I obesity (30-34.9)	HH size 1+ no contact	Mid tertile	Not working	469
2	Urban	Southwest Arkansas	843.392	1	1	18-49	Women	Sept-Oct	NH Whites	College and more	No chronic disease	Overweight (25-29.9)	HH size 1+ no contact	Mid tertile	Other workers	470
2	Urban	Northwest Arkansas	1793.92	1	1	50+	Men	Sept-Oct	NH Whites	College and more	No chronic disease	Class I obesity (30-34.9)	HH size 1+ no contact	Mid tertile	Other workers	471
2	Urban	Northwest Arkansas	816.356	1	1	18-49	Women	Sept-Oct	NH Whites	College and more	No chronic disease	normal (18.5-24.9)	HH size 1+ no contact	Mid tertile	Not working	472
2	Urban	Northwest Arkansas	3377.69	1	1	18-49	Men	Sept-Oct	NH Whites	No College	Any chronic disease	Class II obesity (35-39.9)	HH size 1+ no contact	Mid tertile	Other workers	473
2	Urban	Central Arkansas	816.356	1	1	18-49	Women	Sept-Oct	NH Whites	College and more	No chronic disease	Class III obesity (40+)	HH size 1+ no contact	Mid tertile	Other workers	474
2	Urban	Northeast Arkansas	1848.28	1	2		Men	Sept-Oct		College and more	No chronic disease	Overweight (25-29.9)	HH size 1+ no contact	Lower tertile	Other workers	475
2	Urban	Central Arkansas	3575.18	1	2	18-49	Men	Sept-Oct		College and more	No chronic disease	normal (18.5-24.9)	missing data	Lower tertile	Not working	476
2	Urban	Central Arkansas	816.356	1	1	18-49	Women	Sept-Oct	NH Whites	No College	Any chronic disease	Overweight (25-29.9)	HH size 1+ no contact	Mid tertile	Not working	477
2	Urban	Central Arkansas	1383.86	1	1	18-49	Men	Sept-Oct	NH Whites	College and more	Any chronic disease	Class I obesity (30-34.9)	HH size 1+ no contact	Upper tertile	Other workers	478
2	Urban	Central Arkansas	843.392	1	1	18-49	Women	Sept-Oct	NH Whites	College and more	No chronic disease	normal (18.5-24.9)	HH size 1+ no contact	Upper tertile	Other workers	479
2	Rural	Southeast Arkansas	2242.77	1	1	18-49	Women	Sept-Oct	Hispanics	College and more	No chronic disease	normal (18.5-24.9)	Contact outside HH	Lower tertile	Not working	480
2	Urban	Northwest Arkansas	1621.57	1	1	50+	Men	Sept-Oct	NH Whites	College and more	Any chronic disease	Overweight (25-29.9)	HH size 1+ no contact	Upper tertile	Other workers	481
2	Urban	Central Arkansas	1383.86	1	1	18-49	Men	Sept-Oct	NH Whites	College and more	No chronic disease	Class I obesity (30-34.9)	HH size 1+ no contact	Upper tertile	Other workers	482
2	Missing	Missing zip	864.089	1	2	18-49	Women	Sept-Oct		No College	No chronic disease	normal (18.5-24.9)	HH size 1+ no contact	Missing	Not working	483
1	Urban	Northwest Arkansas	3326.58	1	1	18-49	Women	Sept-Oct	Other	No College	No chronic disease	normal (18.5-24.9)	HH size 1+ no contact	Mid tertile	Not working	484
2	Rural	Southeast Arkansas	1621.57	1	1	50+	Men	Sept-Oct	NH Whites	No College	Any chronic disease	Class III obesity (40+)	HH size 1+ no contact	Lower tertile	Other workers	485
2	Rural	Northeast Arkansas	1621.57	1	1	50+	Men	Sept-Oct	NH Whites	College and more	Any chronic disease	normal (18.5-24.9)	HH size 1+ no contact	Lower tertile	Not working	486
2	Urban	Central Arkansas	1793.92	1	1	50+	Men	Sept-Oct	NH Whites	No College	Any chronic disease	Class III obesity (40+)	HH size 1+ no contact	Upper tertile	Not working	487
2	Urban	Central Arkansas	843.392	1	1	18-49	Women	Sept-Oct	NH Whites	College and more	No chronic disease	Overweight (25-29.9)	HH size 1+ no contact	Upper tertile	Other workers	488
2	Urban	Central Arkansas	1339.5	1	1	18-49	Men	Sept-Oct	NH Whites	No College	Any chronic disease	Class III obesity (40+)	HH size 1+ no contact	Upper tertile	Other workers	489
2	Rural	Northwest Arkansas	816.356	1	1	18-49	Women	Sept-Oct	NH Whites	No College	Any chronic disease	Class II obesity (35-39.9)	HH size 1+ no contact	Mid tertile	Not working	490
2	Rural	Northeast Arkansas	1621.57	1	1	50+	Men	Sept-Oct	NH Whites	College and more	Any chronic disease	Class I obesity (30-34.9)	HH size 1+ no contact	Lower tertile	Other workers	491
2	Rural	Northwest Arkansas	988.262	1	1	50+	Women	Sept-Oct	NH Whites	College and more	Any chronic disease	Class III obesity (40+)	HH size 1+ no contact	Lower tertile	Other workers	492
2	Rural	Northeast Arkansas	988.262	1	1	50+	Women	Sept-Oct	NH Whites	No College	No chronic disease	Class I obesity (30-34.9)	HH size 1+ no contact	Mid tertile	Not working	493
2	Rural	Northwest Arkansas	1793.92	1	1	50+	Men	Sept-Oct	NH Whites	No College	Any chronic disease	Overweight (25-29.9)	HH size 1+ no contact	Lower tertile	Not working	494
2	Urban	Northwest Arkansas	1383.86	1	1	18-49	Men	Sept-Oct	NH Whites	No College	No chronic disease	Overweight (25-29.9)	Contact outside HH	Upper tertile	Other workers	495
2	Urban	Northwest Arkansas	2434.73	1	1	50+	Men	Sept-Oct	NH Blacks	College and more	Any chronic disease	Class I obesity (30-34.9)	HH size 1+ no contact	Mid tertile	Not working	496
2	Rural	Southeast Arkansas	843.392	1	1	18-49	Women	Sept-Oct	NH Whites	College and more	No chronic disease	normal (18.5-24.9)	HH size 1+ no contact	Lower tertile	Other workers	497
2	Urban	Central Arkansas	1743.3	1	1	50+	Men	Sept-Oct	NH Whites	College and more	Any chronic disease	Class I obesity (30-34.9)	HH size 1+ no contact	Upper tertile	Not working	498
2	Urban	Central Arkansas	1062.45	1	1	50+	Women	Sept-Oct	NH Whites	College and more	Any chronic disease	normal (18.5-24.9)	HH size 1+ no contact	Upper tertile	Not working	499
2	Missing	Missing zip	1062.45	1	1	50+	Women	Sept-Oct	NH Whites	No College	Any chronic disease	Class II obesity (35-39.9)	HH size 1+ no contact	Missing	Not working	500
2	Urban	Northwest Arkansas	1743.3	1	1	50+	Men	Sept-Oct	NH Whites	College and more	Any chronic disease	normal (18.5-24.9)	one person in HH no contact	Mid tertile	Not working	501
2	Urban	Northwest Arkansas	892.706	1	2	18-49	Women	Sept-Oct		College and more	No chronic disease	Class I obesity (30-34.9)	HH size 1+ no contact	Mid tertile	Not working	502
2	Urban	Northwest Arkansas	1793.92	1	1	50+	Men	Sept-Oct	NH Whites	No College	Any chronic disease	Class II obesity (35-39.9)	one person in HH no contact	Upper tertile	Not working	503
2	Rural	Southeast Arkansas	892.706	1	2	18-49	Women	Sept-Oct		College and more	No chronic disease	Class III obesity (40+)	HH size 1+ no contact	Lower tertile	Other workers	504
2	Rural	Southeast Arkansas	843.392	1	1	18-49	Women	Sept-Oct	NH Whites	No College	No chronic disease	Class III obesity (40+)	one person in HH no contact	Lower tertile	Other workers	505
2	Rural	Northwest Arkansas	1339.5	1	1	18-49	Men	Sept-Oct	NH Whites	College and more	No chronic disease	Class III obesity (40+)	HH size 1+ no contact	Mid tertile	Other workers	506
2	Urban	Central Arkansas	1793.92	1	1	50+	Men	Sept-Oct	NH Whites	College and more	No chronic disease	normal (18.5-24.9)	HH size 1+ no contact	Upper tertile	Not working	507
2	Urban	Northwest Arkansas	1621.57	1	1	50+	Men	Sept-Oct	NH Whites	No College	Any chronic disease	normal (18.5-24.9)	HH size 1+ no contact	Upper tertile	Other workers	508
2	Rural	Northwest Arkansas	2058.53	1	1	18-49	Women	Sept-Oct	NH Whites	No College	No chronic disease	Class III obesity (40+)	HH size 1+ no contact	Mid tertile	High demand essential workers	509
2	Urban	Central Arkansas	1383.86	1	1	18-49	Men	Sept-Oct	NH Whites	No College	Any chronic disease	Class II obesity (35-39.9)	HH size 1+ no contact	Lower tertile	Not working	510
2	Urban	Northeast Arkansas	2058.53	1	1	18-49	Women	Sept-Oct	NH Whites	No College	No chronic disease	Class I obesity (30-34.9)	HH size 1+ no contact	Lower tertile	Other workers	511
2	Urban	Southeast Arkansas	892.706	1	2	18-49	Women	Sept-Oct		College and more	No chronic disease	normal (18.5-24.9)	HH size 1+ no contact	Mid tertile	Other workers	512
2	Rural	Southeast Arkansas	1341.28	1	1	50+	Women	Sept-Oct	NH Blacks	No College	No chronic disease	normal (18.5-24.9)	HH size 1+ no contact	Lower tertile	Not working	513
2	Urban	Central Arkansas	1743.3	1	1	50+	Men	Sept-Oct	NH Whites	College and more	Any chronic disease	Class I obesity (30-34.9)	one person in HH no contact	Mid tertile	Not working	514
2	Rural	Southeast Arkansas	1093.3	1	1	50+	Women	Sept-Oct	NH Whites	No College	No chronic disease	Class II obesity (35-39.9)	HH size 1+ no contact	Lower tertile	Not working	515
2	Urban	Central Arkansas	1062.45	1	1	50+	Women	Sept-Oct	NH Whites	College and more	Any chronic disease	normal (18.5-24.9)	one person in HH no contact	Upper tertile	Not working	516
2	Rural	Southeast Arkansas	864.089	1	2	18-49	Women	Sept-Oct		College and more	Any chronic disease	Class I obesity (30-34.9)	Someone in HH positive	Mid tertile	Not working	517
2	Rural	Southeast Arkansas	1339.5	1	1	18-49	Men	Sept-Oct	NH Whites	No College	Any chronic disease	Class II obesity (35-39.9)	HH size 1+ no contact	Lower tertile	Not working	518
2	Urban	Central Arkansas	1144.66	1	1	18-49	Women	Sept-Oct	NH Blacks	College and more	No chronic disease	Class I obesity (30-34.9)	Contact outside HH	Lower tertile	Other workers	519
2	Urban	Northwest Arkansas	816.356	1	1	18-49	Women	Sept-Oct	NH Whites	College and more	No chronic disease	Class I obesity (30-34.9)	HH size 1+ no contact	Upper tertile	Not working	520
2	Urban	Central Arkansas	843.392	1	1	18-49	Women	Sept-Oct	NH Whites	College and more	No chronic disease	Class I obesity (30-34.9)	one person in HH no contact	Upper tertile	High demand essential workers	521
2	Urban	Central Arkansas	1621.57	1	1	50+	Men	Sept-Oct	NH Whites	No College	Any chronic disease	Class II obesity (35-39.9)	HH size 1+ no contact	Upper tertile	Other workers	522
2	Rural	Northwest Arkansas	1062.45	1	1	50+	Women	Sept-Oct	NH Whites	No College	Any chronic disease	Class II obesity (35-39.9)	HH size 1+ no contact	Mid tertile	Not working	523
2	Urban	Central Arkansas	892.706	1	2	18-49	Women	Sept-Oct		College and more	Any chronic disease	Overweight (25-29.9)	HH size 1+ no contact	Upper tertile	Not working	524
2	Urban	Northwest Arkansas	3377.69	1	1	18-49	Men	Sept-Oct	NH Whites	No College	No chronic disease	normal (18.5-24.9)	HH size 1+ no contact	Mid tertile	Not working	525
2	Urban	Central Arkansas	1383.86	1	1	18-49	Men	Sept-Oct	NH Whites	College and more	No chronic disease	Class II obesity (35-39.9)	HH size 1+ no contact	Lower tertile	Not working	526
2	Urban	Northwest Arkansas	1339.5	1	1	18-49	Men	Sept-Oct	NH Whites	No College	No chronic disease	normal (18.5-24.9)	HH size 1+ no contact	Upper tertile	Other workers	527
2	Urban	Northeast Arkansas	816.356	1	1	18-49	Women	Sept-Oct	NH Whites	College and more	No chronic disease	normal (18.5-24.9)	HH size 1+ no contact	Lower tertile	Other workers	528
2	Urban	Northwest Arkansas	1339.5	1	1	18-49	Men	Sept-Oct	NH Whites	No College	No chronic disease	Overweight (25-29.9)	HH size 1+ no contact	Mid tertile	Other workers	529
2	Urban	Central Arkansas	1062.45	1	1	50+	Women	Sept-Oct	NH Whites	College and more	Any chronic disease	Overweight (25-29.9)	one person in HH no contact	Lower tertile	Not working	530
2	Urban	Central Arkansas	816.356	1	1	18-49	Women	Sept-Oct	NH Whites	College and more	Any chronic disease	Class III obesity (40+)	HH size 1+ no contact	Upper tertile	Other workers	531
2	Rural	Northwest Arkansas	843.392	1	1	18-49	Women	Sept-Oct	NH Whites	No College	Any chronic disease	Class III obesity (40+)	HH size 1+ no contact	Mid tertile	Not working	532
2	Urban	Central Arkansas	843.392	1	1	18-49	Women	Sept-Oct	NH Whites	College and more	No chronic disease	normal (18.5-24.9)	HH size 1+ no contact	Upper tertile	Not working	533
2	Rural	Southwest Arkansas	843.392	1	1	18-49	Women	Sept-Oct	NH Whites	College and more	Any chronic disease	Class III obesity (40+)	HH size 1+ no contact	Lower tertile	Other workers	534
2	Rural	Northwest Arkansas	1062.45	1	1	50+	Women	Sept-Oct	NH Whites	No College	No chronic disease	normal (18.5-24.9)	HH size 1+ no contact	Lower tertile	Not working	535
2	Urban	Northwest Arkansas	1093.3	1	1	50+	Women	Sept-Oct	NH Whites	College and more	Any chronic disease	Class III obesity (40+)	one person in HH no contact	Mid tertile	Not working	536
2	Urban	Northwest Arkansas	843.392	1	1	18-49	Women	Sept-Oct	NH Whites	College and more	Any chronic disease	Class I obesity (30-34.9)	HH size 1+ no contact	Upper tertile	Other workers	537
2	Urban	Central Arkansas	1878.2	1	1	18-49	Men	Sept-Oct	NH Blacks	No College	No chronic disease	Overweight (25-29.9)	HH size 1+ no contact	Lower tertile	Other workers	538
2	Rural	Southeast Arkansas	1459.39	1	1	18-49	Men	Sept-Oct	Hispanics	No College	No chronic disease	Class III obesity (40+)	Contact outside HH	Lower tertile	Other workers	539
2	Urban	Central Arkansas	843.392	1	1	18-49	Women	Sept-Oct	NH Whites	College and more	Any chronic disease	Class III obesity (40+)	HH size 1+ no contact	Upper tertile	Other workers	540
2	Urban	Central Arkansas	1062.45	1	1	50+	Women	Sept-Oct	NH Whites	No College	Any chronic disease	Class III obesity (40+)	one person in HH no contact	Upper tertile	Not working	541
2	Rural	Northeast Arkansas	1062.45	1	1	50+	Women	Sept-Oct	NH Whites	College and more	Any chronic disease	Class III obesity (40+)	one person in HH no contact	Lower tertile	Not working	542
2	Rural	Northwest Arkansas	1093.3	1	1	50+	Women	Sept-Oct	NH Whites	College and more	Any chronic disease	Class II obesity (35-39.9)	HH size 1+ no contact	Lower tertile	Other workers	543
2	Rural	Northwest Arkansas	1743.3	1	1	50+	Men	Sept-Oct	NH Whites	College and more	Any chronic disease	Overweight (25-29.9)	one person in HH no contact	Lower tertile	Not working	544
2	Missing	Missing zip	1621.57	1	1	50+	Men	Sept-Oct	NH Whites	No College	Any chronic disease	Class I obesity (30-34.9)	HH size 1+ no contact	Missing	Other workers	545
2	Rural	Northwest Arkansas	1339.5	1	1	18-49	Men	Sept-Oct	NH Whites	No College	No chronic disease	Class I obesity (30-34.9)	HH size 1+ no contact	Lower tertile	High demand essential workers	546
2	Rural	Southeast Arkansas	1341.28	1	1	50+	Women	Sept-Oct	NH Blacks	No College	Any chronic disease	normal (18.5-24.9)	HH size 1+ no contact	Mid tertile	Not working	547
2	Rural	Northeast Arkansas	816.356	1	1	18-49	Women	Sept-Oct	NH Whites	No College	No chronic disease	Class III obesity (40+)	HH size 1+ no contact	Lower tertile	High demand essential workers	548
2	Urban	Northwest Arkansas	843.392	1	1	18-49	Women	Sept-Oct	NH Whites	College and more	No chronic disease	Overweight (25-29.9)	Contact outside HH	Mid tertile	Other workers	549
2	Rural	Northwest Arkansas	1339.5	1	1	18-49	Men	Sept-Oct	NH Whites	No College	No chronic disease	Overweight (25-29.9)	HH size 1+ no contact	Mid tertile	Not working	550
2	Rural	Northeast Arkansas	1093.3	1	1	50+	Women	Sept-Oct	NH Whites	No College	Any chronic disease	Overweight (25-29.9)	HH size 1+ no contact	Lower tertile	Not working	551
2	Urban	Northwest Arkansas	2058.53	1	1	18-49	Women	Sept-Oct	NH Whites	College and more	No chronic disease	Class III obesity (40+)	HH size 1+ no contact	Lower tertile	Other workers	552
2	Missing	Missing zip	1341.28	1	1	50+	Women	Sept-Oct	NH Blacks	No College	No chronic disease	Class III obesity (40+)	HH size 1+ no contact	Missing	Not working	553
2	Rural	Northeast Arkansas	1093.3	1	1	50+	Women	Sept-Oct	NH Whites	College and more	No chronic disease	normal (18.5-24.9)	HH size 1+ no contact	Lower tertile	Other workers	554
2	Urban	Northwest Arkansas	918.878	1	1	18-49	Women	Sept-Oct	Hispanics	No College	Any chronic disease	Class III obesity (40+)	HH size 1+ no contact	Upper tertile	Not working	555
2	Urban	Central Arkansas	2058.53	1	1	18-49	Women	Sept-Oct	NH Whites	College and more	No chronic disease	Class I obesity (30-34.9)	one person in HH no contact	Upper tertile	Not working	556
2	Urban	Northwest Arkansas	1339.5	1	1	18-49	Men	Sept-Oct	NH Whites	No College	No chronic disease	Class I obesity (30-34.9)	HH size 1+ no contact	Mid tertile	Other workers	557
2	Rural	Southeast Arkansas	1743.3	1	1	50+	Men	Sept-Oct	NH Whites	No College	Any chronic disease	Class I obesity (30-34.9)	HH size 1+ no contact	Lower tertile	Not working	558
2	Urban	Central Arkansas	1362.92	1	1	18-49	Women	Sept-Oct	Other	No College	Any chronic disease	Overweight (25-29.9)	HH size 1+ no contact	Mid tertile	Other workers	559
2	Urban	Northwest Arkansas	889.422	1	1	18-49	Women	Sept-Oct	Hispanics	No College	Any chronic disease	Class II obesity (35-39.9)	Someone in HH positive	Mid tertile	Other workers	560
2	Urban	Northeast Arkansas	843.392	1	1	18-49	Women	Sept-Oct	NH Whites	College and more	No chronic disease	Overweight (25-29.9)	HH size 1+ no contact	Upper tertile	Not working	561
2	Rural	Northwest Arkansas	816.356	1	1	18-49	Women	Sept-Oct	NH Whites	No College	No chronic disease	Overweight (25-29.9)	HH size 1+ no contact	Lower tertile	Not working	562
2	Urban	Central Arkansas	889.422	1	1	18-49	Women	Sept-Oct	Hispanics	College and more	No chronic disease	normal (18.5-24.9)	HH size 1+ no contact	Lower tertile	Not working	563
2	Rural	Southwest Arkansas	1341.28	1	1	50+	Women	Sept-Oct	NH Blacks	No College	Any chronic disease	Class III obesity (40+)	one person in HH no contact	Mid tertile	Not working	564
2	Rural	Northwest Arkansas	1383.86	1	1	18-49	Men	Sept-Oct	NH Whites	College and more	No chronic disease	Overweight (25-29.9)	HH size 1+ no contact	Lower tertile	Not working	565
2	Rural	Northwest Arkansas	1878.2	1	1	18-49	Men	Sept-Oct	NH Blacks	College and more	Any chronic disease	Class I obesity (30-34.9)	HH size 1+ no contact	Lower tertile	Other workers	566
2	Rural	Northwest Arkansas	816.356	1	1	18-49	Women	Sept-Oct	NH Whites	No College	No chronic disease	normal (18.5-24.9)	Contact outside HH	Lower tertile	Other workers	567
2	Rural	Northeast Arkansas	843.392	1	1	18-49	Women	Sept-Oct	NH Whites	No College	Any chronic disease	Class II obesity (35-39.9)	one person in HH no contact	Lower tertile	Not working	568
2	Rural	Northwest Arkansas	1383.86	1	1	18-49	Men	Sept-Oct	NH Whites	College and more	No chronic disease	Class II obesity (35-39.9)	HH size 1+ no contact	Lower tertile	Other workers	569
2	Rural	Northwest Arkansas	1093.3	1	1	50+	Women	Sept-Oct	NH Whites	College and more	Any chronic disease	normal (18.5-24.9)	one person in HH no contact	Lower tertile	Not working	570
2	Rural	Northwest Arkansas	843.392	1	1	18-49	Women	Sept-Oct	NH Whites	College and more	No chronic disease	Overweight (25-29.9)	HH size 1+ no contact	Lower tertile	Not working	571
2	Urban	Central Arkansas	1716.38	1	2	50+	Men	Sept-Oct		No College	Any chronic disease	Overweight (25-29.9)	HH size 1+ no contact	Lower tertile	Not working	572
2	Rural	Northwest Arkansas	816.356	1	1	18-49	Women	Sept-Oct	NH Whites	College and more	No chronic disease	Overweight (25-29.9)	HH size 1+ no contact	Mid tertile	Other workers	573
2	Urban	Central Arkansas	1339.5	1	1	18-49	Men	Sept-Oct	NH Whites	No College	No chronic disease	normal (18.5-24.9)	Contact outside HH	Upper tertile	Other workers	574
2	Rural	Northwest Arkansas	1093.3	1	1	50+	Women	Sept-Oct	NH Whites	No College	Any chronic disease	Class I obesity (30-34.9)	HH size 1+ no contact	Lower tertile	Other workers	575
2	Urban	Central Arkansas	1093.3	1	1	50+	Women	Sept-Oct	NH Whites	College and more	No chronic disease	Class II obesity (35-39.9)	one person in HH no contact	Upper tertile	High demand essential workers	576
2	Urban	Northwest Arkansas	843.392	1	1	18-49	Women	Sept-Oct	NH Whites	College and more	Any chronic disease	Class I obesity (30-34.9)	HH size 1+ no contact	Upper tertile	High demand essential workers	577
2	Rural	Northeast Arkansas	1341.28	1	1	50+	Women	Sept-Oct	NH Blacks	No College	Any chronic disease	Class III obesity (40+)	one person in HH no contact	Lower tertile	Not working	578
2	Urban	Northwest Arkansas	1339.5	1	1	18-49	Men	Sept-Oct	NH Whites	No College	No chronic disease	Class I obesity (30-34.9)	HH size 1+ no contact	Upper tertile	Other workers	579
2	Rural	Northeast Arkansas	1062.45	1	1	50+	Women	Sept-Oct	NH Whites	College and more	Any chronic disease	Overweight (25-29.9)	HH size 1+ no contact	Lower tertile	Not working	580
2	Urban	Central Arkansas	1483.84	1	1	50+	Women	Sept-Oct	NH Blacks	No College	Any chronic disease	Class III obesity (40+)	one person in HH no contact	Lower tertile	Other workers	581
2	Rural	Northwest Arkansas	1621.57	1	1	50+	Men	Sept-Oct	NH Whites	No College	Any chronic disease	normal (18.5-24.9)	HH size 1+ no contact	Lower tertile	Not working	582
2	Rural	Northwest Arkansas	1621.57	1	1	50+	Men	Sept-Oct	NH Whites	No College	No chronic disease	Class I obesity (30-34.9)	one person in HH no contact	Lower tertile	Not working	583
2	Urban	Central Arkansas	1743.3	1	1	50+	Men	Sept-Oct	NH Whites	College and more	Any chronic disease	Class II obesity (35-39.9)	HH size 1+ no contact	Mid tertile	Not working	584
2	Rural	Northwest Arkansas	1062.45	1	1	50+	Women	Sept-Oct	NH Whites	No College	No chronic disease	Overweight (25-29.9)	one person in HH no contact	Lower tertile	Not working	585
2	Urban	Northwest Arkansas	988.262	1	1	50+	Women	Sept-Oct	NH Whites	College and more	Any chronic disease	Overweight (25-29.9)	HH size 1+ no contact	Upper tertile	Not working	586
2	Rural	Northwest Arkansas	816.356	1	1	18-49	Women	Sept-Oct	NH Whites	College and more	No chronic disease	normal (18.5-24.9)	HH size 1+ no contact	Mid tertile	High demand essential workers	587
1	Rural	Northeast Arkansas	843.392	1	1	18-49	Women	Sept-Oct	NH Whites	No College	Any chronic disease	Class III obesity (40+)	HH size 1+ no contact	Lower tertile	Not working	588
2	Urban	Northwest Arkansas	1339.5	1	1	18-49	Men	Sept-Oct	NH Whites	No College	Any chronic disease	Class I obesity (30-34.9)	HH size 1+ no contact	Mid tertile	Not working	589
2	Urban	Northwest Arkansas	816.356	1	1	18-49	Women	Sept-Oct	NH Whites	College and more	No chronic disease	Class III obesity (40+)	HH size 1+ no contact	Mid tertile	Not working	590
2	Urban	Northeast Arkansas	816.356	1	1	18-49	Women	Sept-Oct	NH Whites	No College	No chronic disease	Class II obesity (35-39.9)	HH size 1+ no contact	Lower tertile	Other workers	591
2	Rural	Northeast Arkansas	1062.45	1	1	50+	Women	Sept-Oct	NH Whites	No College	Any chronic disease	Class II obesity (35-39.9)	one person in HH no contact	Lower tertile	Not working	592
2	Urban	Central Arkansas	1107.97	1	1	18-49	Women	Sept-Oct	NH Blacks	College and more	Any chronic disease	Overweight (25-29.9)	HH size 1+ no contact	Mid tertile	Other workers	593
2	Urban	Northwest Arkansas	2058.53	1	1	18-49	Women	Sept-Oct	NH Whites	College and more	No chronic disease	normal (18.5-24.9)	HH size 1+ no contact	Mid tertile	Other workers	594
2	Rural	Northeast Arkansas	3680	1	1	18-49	Men	Sept-Oct	Hispanics	No College	Any chronic disease	Class II obesity (35-39.9)	HH size 1+ no contact	Mid tertile	Other workers	595
2	Urban	Southeast Arkansas	2200.82	1	1	50+	Men	Sept-Oct	NH Blacks	No College	Any chronic disease	normal (18.5-24.9)	HH size 1+ no contact	Mid tertile	Not working	596
2	Urban	Northwest Arkansas	3377.69	1	1	18-49	Men	Sept-Oct	NH Whites	College and more	Any chronic disease	Overweight (25-29.9)	HH size 1+ no contact	Upper tertile	Other workers	597
2	Urban	Northeast Arkansas	3575.18	1	2	18-49	Men	Sept-Oct		College and more	No chronic disease	Overweight (25-29.9)	HH size 1+ no contact	Lower tertile	Other workers	598
2	Urban	Northwest Arkansas	1621.57	1	1	50+	Men	Sept-Oct	NH Whites	No College	Any chronic disease	Class II obesity (35-39.9)	one person in HH no contact	Mid tertile	Not working	599
2	Rural	Northeast Arkansas	1793.92	1	1	50+	Men	Sept-Oct	NH Whites	No College	No chronic disease	normal (18.5-24.9)	HH size 1+ no contact	Lower tertile	Not working	600
2	Rural	Northwest Arkansas	1743.3	1	1	50+	Men	Sept-Oct	NH Whites	No College	Any chronic disease	normal (18.5-24.9)	HH size 1+ no contact	Lower tertile	Not working	601
2	Urban	Southeast Arkansas	1093.3	1	1	50+	Women	Sept-Oct	NH Whites	No College	No chronic disease	Overweight (25-29.9)	HH size 1+ no contact	Upper tertile	Other workers	602
2	Urban	Northeast Arkansas	843.392	1	1	18-49	Women	Sept-Oct	NH Whites	College and more	No chronic disease	normal (18.5-24.9)	HH size 1+ no contact	Upper tertile	Not working	603
1	Urban	Northwest Arkansas	889.422	1	1	18-49	Women	Sept-Oct	Hispanics	No College	No chronic disease	Class II obesity (35-39.9)	Someone in HH positive	Upper tertile	Not working	604
2	Urban	Central Arkansas	1107.97	1	1	18-49	Women	Sept-Oct	NH Blacks	No College	No chronic disease	Class II obesity (35-39.9)	HH size 1+ no contact	Lower tertile	Not working	605
2	Urban	Central Arkansas	864.089	1	2	18-49	Women	Sept-Oct		College and more	No chronic disease	Class III obesity (40+)	HH size 1+ no contact	Upper tertile	Not working	606
2	Rural	Northeast Arkansas	2058.53	1	1	18-49	Women	Sept-Oct	NH Whites	No College	No chronic disease	Undernourished (<18.5)	HH size 1+ no contact	Lower tertile	Not working	607
2	Rural	Northwest Arkansas	2058.53	1	1	18-49	Women	Sept-Oct	NH Whites	No College	No chronic disease	normal (18.5-24.9)	HH size 1+ no contact	Lower tertile	Not working	608
2	Urban	Northwest Arkansas	1464.78	1	2	18-49	Men	Sept-Oct		College and more	Any chronic disease	Overweight (25-29.9)	one person in HH no contact	Upper tertile	Other workers	609
2	Urban	Northwest Arkansas	816.356	1	1	18-49	Women	Sept-Oct	NH Whites	College and more	No chronic disease	Overweight (25-29.9)	HH size 1+ no contact	Mid tertile	Other workers	610
2	Urban	Central Arkansas	843.392	1	1	18-49	Women	Sept-Oct	NH Whites	No College	Any chronic disease	Class II obesity (35-39.9)	HH size 1+ no contact	Lower tertile	Other workers	611
2	Urban	Central Arkansas	816.356	1	1	18-49	Women	Sept-Oct	NH Whites	College and more	No chronic disease	normal (18.5-24.9)	HH size 1+ no contact	Mid tertile	Other workers	612
2	Urban	Northwest Arkansas	1319.23	1	1	18-49	Women	Sept-Oct	Other	No College	No chronic disease	Class II obesity (35-39.9)	Someone in HH positive	Lower tertile	Not working	613
2	Urban	Central Arkansas	889.422	1	1	18-49	Women	Sept-Oct	Hispanics	No College	No chronic disease	Overweight (25-29.9)	HH size 1+ no contact	Upper tertile	Other workers	614
2	Rural	Northwest Arkansas	843.392	1	1	18-49	Women	Sept-Oct	NH Whites	No College	Any chronic disease	Overweight (25-29.9)	HH size 1+ no contact	Lower tertile	Not working	615
2	Urban	Northeast Arkansas	1898.81	1	2	50+	Men	Sept-Oct		No College	Any chronic disease	Class I obesity (30-34.9)	Contact outside HH	Lower tertile	Other workers	616
2	Rural	Northwest Arkansas	1383.86	1	1	18-49	Men	Sept-Oct	NH Whites	College and more	Any chronic disease	Overweight (25-29.9)	HH size 1+ no contact	Lower tertile	Other workers	617
2	Rural	Southwest Arkansas	1507.72	1	1	18-49	Men	Sept-Oct	Hispanics	College and more	No chronic disease	Overweight (25-29.9)	HH size 1+ no contact	Lower tertile	Other workers	618
2	Rural	Northeast Arkansas	864.089	1	2	18-49	Women	Sept-Oct		No College	No chronic disease	Undernourished (<18.5)	HH size 1+ no contact	Mid tertile	Other workers	619
2	Urban	Northeast Arkansas	1339.5	1	1	18-49	Men	Sept-Oct	NH Whites	No College	No chronic disease	Class II obesity (35-39.9)	HH size 1+ no contact	Lower tertile	Other workers	620
2	Urban	Central Arkansas	816.356	1	1	18-49	Women	Sept-Oct	NH Whites	College and more	No chronic disease	normal (18.5-24.9)	HH size 1+ no contact	Upper tertile	Not working	621
2	Urban	Northeast Arkansas	1093.3	1	1	50+	Women	Sept-Oct	NH Whites	No College	Any chronic disease	normal (18.5-24.9)	HH size 1+ no contact	Lower tertile	High demand essential workers	622
1	Urban	Central Arkansas	1621.57	1	1	50+	Men	Sept-Oct	NH Whites	No College	Any chronic disease	Class III obesity (40+)	one person in HH no contact	Upper tertile	Not working	623
2	Urban	Central Arkansas	1339.5	1	1	18-49	Men	Sept-Oct	NH Whites	College and more	No chronic disease	Overweight (25-29.9)	HH size 1+ no contact	Upper tertile	Other workers	624
1	Urban	Central Arkansas	2058.53	1	1	18-49	Women	Sept-Oct	NH Whites	College and more	No chronic disease	Overweight (25-29.9)	one person in HH no contact	Upper tertile	High demand essential workers	625
2	Urban	Central Arkansas	1093.3	1	1	50+	Women	Sept-Oct	NH Whites	College and more	No chronic disease	Class II obesity (35-39.9)	HH size 1+ no contact	Upper tertile	Other workers	626
1	Rural	Northwest Arkansas	3377.69	1	1	18-49	Men	Sept-Oct	NH Whites	No College	No chronic disease	normal (18.5-24.9)	HH size 1+ no contact	Lower tertile	Not working	627
2	Urban	Central Arkansas	1062.45	1	1	50+	Women	Sept-Oct	NH Whites	College and more	Any chronic disease	normal (18.5-24.9)	one person in HH no contact	Upper tertile	Not working	628
2	Rural	Northwest Arkansas	1124.57	1	2	50+	Women	Sept-Oct		No College	Any chronic disease	Overweight (25-29.9)	HH size 1+ no contact	Mid tertile	Not working	629
2	Urban	Northeast Arkansas	2178.89	1	2	18-49	Women	Sept-Oct		College and more	No chronic disease	Overweight (25-29.9)	Contact outside HH	Upper tertile	High demand essential workers	630
2	Rural	Southwest Arkansas	2434.73	1	1	50+	Men	Sept-Oct	NH Blacks	No College	No chronic disease	Class I obesity (30-34.9)	HH size 1+ no contact	Lower tertile	Other workers	631
2	Urban	Central Arkansas	1339.5	1	1	18-49	Men	Sept-Oct	NH Whites	College and more	Any chronic disease	Class I obesity (30-34.9)	HH size 1+ no contact	Lower tertile	Other workers	632
2	Urban	Central Arkansas	843.392	1	1	18-49	Women	Sept-Oct	NH Whites	College and more	Any chronic disease	Class III obesity (40+)	HH size 1+ no contact	Upper tertile	Other workers	633
2	Urban	Central Arkansas	1817.99	1	1	18-49	Men	Sept-Oct	NH Blacks	College and more	Any chronic disease	normal (18.5-24.9)	one person in HH no contact	Mid tertile	Other workers	634
2	Urban	Northwest Arkansas	1339.5	1	1	18-49	Men	Sept-Oct	NH Whites	College and more	No chronic disease	normal (18.5-24.9)	HH size 1+ no contact	Upper tertile	Other workers	635
2	Urban	Central Arkansas	1157.23	1	2	50+	Women	Sept-Oct		College and more	Any chronic disease	Class II obesity (35-39.9)	HH size 1+ no contact	Lower tertile	Not working	636
2	Urban	Northeast Arkansas	843.392	1	1	18-49	Women	Sept-Oct	NH Whites	No College	Any chronic disease	Class III obesity (40+)	HH size 1+ no contact	Lower tertile	Not working	637
2	Urban	Central Arkansas	1046.05	1	2	50+	Women	Sept-Oct		No College	Any chronic disease	Class III obesity (40+)	HH size 1+ no contact	Lower tertile	Other workers	638
2	Urban	Southeast Arkansas	1107.97	1	1	18-49	Women	Sept-Oct	NH Blacks	No College	No chronic disease	Class I obesity (30-34.9)	HH size 1+ no contact	Lower tertile	Other workers	639
2	Urban	Central Arkansas	1383.86	1	1	18-49	Men	Sept-Oct	NH Whites	No College	No chronic disease	normal (18.5-24.9)	HH size 1+ no contact	Upper tertile	Other workers	640
2	Rural	Northwest Arkansas	816.356	1	1	18-49	Women	Sept-Oct	NH Whites	No College	Any chronic disease	Class III obesity (40+)	Contact outside HH	Lower tertile	High demand essential workers	641
2	Urban	Southeast Arkansas	892.706	1	2	18-49	Women	Sept-Oct		College and more	Any chronic disease	Class I obesity (30-34.9)	HH size 1+ no contact	Upper tertile	Not working	642
2	Urban	Northwest Arkansas	1062.45	1	1	50+	Women	Sept-Oct	NH Whites	College and more	Any chronic disease	normal (18.5-24.9)	HH size 1+ no contact	Mid tertile	Not working	643
2	Urban	Central Arkansas	843.392	1	1	18-49	Women	Sept-Oct	NH Whites	College and more	No chronic disease	Overweight (25-29.9)	HH size 1+ no contact	Upper tertile	High demand essential workers	644
2	Urban	Central Arkansas	1483.84	1	1	50+	Women	Sept-Oct	NH Blacks	College and more	Any chronic disease	Overweight (25-29.9)	HH size 1+ no contact	Lower tertile	Other workers	645
2	Urban	Central Arkansas	1062.45	1	1	50+	Women	Sept-Oct	NH Whites	No College	Any chronic disease	Class I obesity (30-34.9)	HH size 1+ no contact	Upper tertile	Not working	646
2	Urban	Central Arkansas	843.392	1	1	18-49	Women	Sept-Oct	NH Whites	No College	No chronic disease	Class I obesity (30-34.9)	HH size 1+ no contact	Upper tertile	Other workers	647
2	Urban	Northeast Arkansas	1464.78	1	2	18-49	Men	Sept-Oct		College and more	Any chronic disease	Overweight (25-29.9)	HH size 1+ no contact	Upper tertile	Other workers	648
2	Urban	Northwest Arkansas	1062.45	1	1	50+	Women	Sept-Oct	NH Whites	No College	Any chronic disease	Class II obesity (35-39.9)	HH size 1+ no contact	Mid tertile	Not working	649
2	Rural	Northwest Arkansas	1743.3	1	1	50+	Men	Sept-Oct	NH Whites	No College	Any chronic disease	Overweight (25-29.9)	one person in HH no contact	Lower tertile	Not working	650
2	Rural	Northeast Arkansas	1793.92	1	1	50+	Men	Sept-Oct	NH Whites	College and more	No chronic disease	Overweight (25-29.9)	one person in HH no contact	Lower tertile	Other workers	651
2	Urban	Central Arkansas	1062.45	1	1	50+	Women	Sept-Oct	NH Whites	No College	Any chronic disease	Overweight (25-29.9)	HH size 1+ no contact	Upper tertile	Not working	652
2	Urban	Northwest Arkansas	843.392	1	1	18-49	Women	Sept-Oct	NH Whites	College and more	No chronic disease	normal (18.5-24.9)	HH size 1+ no contact	Mid tertile	Other workers	653
2	Urban	Southwest Arkansas	843.392	1	1	18-49	Women	Sept-Oct	NH Whites	No College	No chronic disease	Class I obesity (30-34.9)	HH size 1+ no contact	Mid tertile	Not working	654
2	Urban	Central Arkansas	1878.2	1	1	18-49	Men	Sept-Oct	NH Blacks	No College	No chronic disease	Class II obesity (35-39.9)	one person in HH no contact	Mid tertile	Not working	655
2	Urban	Northwest Arkansas	1062.45	1	1	50+	Women	Sept-Oct	NH Whites	College and more	Any chronic disease	Overweight (25-29.9)	HH size 1+ no contact	Mid tertile	Not working	656
2	Rural	Northeast Arkansas	1062.45	1	1	50+	Women	Sept-Oct	NH Whites	No College	Any chronic disease	Overweight (25-29.9)	HH size 1+ no contact	Lower tertile	Not working	657
2	Urban	Central Arkansas	1383.86	1	1	18-49	Men	Sept-Oct	NH Whites	No College	No chronic disease	Class III obesity (40+)	HH size 1+ no contact	Mid tertile	Other workers	658
2	Missing	Missing zip	843.392	1	1	18-49	Women	Sept-Oct	NH Whites	College and more	No chronic disease	normal (18.5-24.9)	HH size 1+ no contact	Missing	Other workers	659
2	Rural	Southwest Arkansas	843.392	1	1	18-49	Women	Sept-Oct	NH Whites	No College	Any chronic disease	Class III obesity (40+)	Contact outside HH	Lower tertile	Not working	660
2	Urban	Northwest Arkansas	1383.86	1	1	18-49	Men	Sept-Oct	NH Whites	No College	No chronic disease	Overweight (25-29.9)	HH size 1+ no contact	Mid tertile	Not working	661
2	Urban	Northwest Arkansas	1793.92	1	1	50+	Men	Sept-Oct	NH Whites	College and more	No chronic disease	normal (18.5-24.9)	HH size 1+ no contact	Mid tertile	Not working	662
2	Rural	Northwest Arkansas	1743.3	1	1	50+	Men	Sept-Oct	NH Whites	No College	Any chronic disease	Undernourished (<18.5)	HH size 1+ no contact	Lower tertile	Other workers	663
2	Urban	Central Arkansas	1743.3	1	1	50+	Men	Sept-Oct	NH Whites	College and more	Any chronic disease	Class II obesity (35-39.9)	HH size 1+ no contact	Upper tertile	Not working	664
2	Urban	Central Arkansas	1483.84	1	1	50+	Women	Sept-Oct	NH Blacks	No College	No chronic disease	Class I obesity (30-34.9)	one person in HH no contact	Upper tertile	Not working	665
2	Rural	Northeast Arkansas	1621.57	1	1	50+	Men	Sept-Oct	NH Whites	No College	Any chronic disease	normal (18.5-24.9)	one person in HH no contact	Lower tertile	Not working	666
2	Urban	Central Arkansas	1483.84	1	1	50+	Women	Sept-Oct	NH Blacks	No College	No chronic disease	Class II obesity (35-39.9)	one person in HH no contact	Mid tertile	Not working	667
1	Rural	Northwest Arkansas	1507.72	1	1	18-49	Men	Sept-Oct	Hispanics	No College	No chronic disease	Overweight (25-29.9)	Someone in HH positive	Lower tertile	Other workers	668
2	Urban	Central Arkansas	1716.38	1	2	50+	Men	Sept-Oct		No College	Any chronic disease	Class II obesity (35-39.9)	HH size 1+ no contact	Upper tertile	Not working	669
2	Urban	Northeast Arkansas	1093.3	1	1	50+	Women	Sept-Oct	NH Whites	College and more	No chronic disease	Overweight (25-29.9)	HH size 1+ no contact	Lower tertile	High demand essential workers	670
2	Urban	Southeast Arkansas	1062.45	1	1	50+	Women	Sept-Oct	NH Whites	No College	Any chronic disease	normal (18.5-24.9)	one person in HH no contact	Lower tertile	Not working	671
2	Urban	Northwest Arkansas	864.089	1	2	18-49	Women	Sept-Oct		No College	No chronic disease	Overweight (25-29.9)	Contact outside HH	Mid tertile	Other workers	672
2	Urban	Central Arkansas	988.262	1	1	50+	Women	Sept-Oct	NH Whites	College and more	Any chronic disease	Overweight (25-29.9)	HH size 1+ no contact	Lower tertile	Not working	673
2	Rural	Southeast Arkansas	988.262	1	1	50+	Women	Sept-Oct	NH Whites	No College	Any chronic disease	Overweight (25-29.9)	Contact outside HH	Lower tertile	Other workers	674
2	Rural	Northeast Arkansas	1793.92	1	1	50+	Men	Sept-Oct	NH Whites	No College	No chronic disease	Class I obesity (30-34.9)	one person in HH no contact	Lower tertile	Not working	675
2	Rural	Northeast Arkansas	1743.3	1	1	50+	Men	Sept-Oct	NH Whites	No College	No chronic disease	Class I obesity (30-34.9)	HH size 1+ no contact	Lower tertile	Other workers	676
2	Rural	Northeast Arkansas	1157.23	1	2	50+	Women	Sept-Oct		No College	Any chronic disease	Overweight (25-29.9)	HH size 1+ no contact	Lower tertile	Not working	677
2	Rural	Southeast Arkansas	1621.57	1	1	50+	Men	Sept-Oct	NH Whites	College and more	Any chronic disease	Class I obesity (30-34.9)	HH size 1+ no contact	Lower tertile	Other workers	678
2	Urban	Central Arkansas	3377.69	1	1	18-49	Men	Sept-Oct	NH Whites	No College	No chronic disease	normal (18.5-24.9)	HH size 1+ no contact	Upper tertile	Other workers	679
2	Rural	Southeast Arkansas	1062.45	1	1	50+	Women	Sept-Oct	NH Whites	No College	Any chronic disease	Overweight (25-29.9)	one person in HH no contact	Lower tertile	Not working	680
2	Urban	Northwest Arkansas	1743.3	1	1	50+	Men	Sept-Oct	NH Whites	No College	Any chronic disease	Overweight (25-29.9)	HH size 1+ no contact	Upper tertile	Not working	681
2	Rural	Northwest Arkansas	816.356	1	1	18-49	Women	Sept-Oct	NH Whites	College and more	No chronic disease	Class III obesity (40+)	HH size 1+ no contact	Lower tertile	High demand essential workers	682
2	Urban	Central Arkansas	1339.5	1	1	18-49	Men	Sept-Oct	NH Whites	College and more	No chronic disease	Class I obesity (30-34.9)	HH size 1+ no contact	Upper tertile	High demand essential workers	683
2	Urban	Central Arkansas	1621.57	1	1	50+	Men	Sept-Oct	NH Whites	College and more	Any chronic disease	Class I obesity (30-34.9)	HH size 1+ no contact	Upper tertile	Other workers	684
2	Rural	Northwest Arkansas	843.392	1	1	18-49	Women	Sept-Oct	NH Whites	No College	No chronic disease	Class III obesity (40+)	HH size 1+ no contact	Mid tertile	Not working	685
2	Rural	Northeast Arkansas	1621.57	1	1	50+	Men	Sept-Oct	NH Whites	College and more	Any chronic disease	Class II obesity (35-39.9)	Contact outside HH	Mid tertile	Other workers	686
2	Urban	Central Arkansas	2058.53	1	1	18-49	Women	Sept-Oct	NH Whites	College and more	No chronic disease	normal (18.5-24.9)	HH size 1+ no contact	Upper tertile	Other workers	687
2	Urban	Northwest Arkansas	1062.45	1	1	50+	Women	Sept-Oct	NH Whites	No College	Any chronic disease	Class I obesity (30-34.9)	HH size 1+ no contact	Mid tertile	Not working	688
2	Urban	Northwest Arkansas	5458.33	1	1	18-49	Men	Sept-Oct	Other	College and more	No chronic disease	Overweight (25-29.9)	HH size 1+ no contact	Upper tertile	Other workers	689
2	Urban	Southwest Arkansas	816.356	1	1	18-49	Women	Sept-Oct	NH Whites	College and more	No chronic disease	Class III obesity (40+)	HH size 1+ no contact	Mid tertile	Other workers	690
2	Urban	Southeast Arkansas	1621.57	1	1	50+	Men	Sept-Oct	NH Whites	No College	Any chronic disease	Overweight (25-29.9)	HH size 1+ no contact	Mid tertile	Not working	691
2	Urban	Central Arkansas	1157.23	1	2	50+	Women	Sept-Oct		College and more	Any chronic disease	Class II obesity (35-39.9)	HH size 1+ no contact	Upper tertile	Not working	692
2	Urban	Central Arkansas	1383.86	1	1	18-49	Men	Sept-Oct	NH Whites	No College	Any chronic disease	Overweight (25-29.9)	one person in HH no contact	Upper tertile	Other workers	693
2	Urban	Central Arkansas	889.422	1	1	18-49	Women	Sept-Oct	Hispanics	College and more	No chronic disease	Class I obesity (30-34.9)	HH size 1+ no contact	Lower tertile	Not working	694
1	Rural	Southwest Arkansas	988.262	1	1	50+	Women	Sept-Oct	NH Whites	No College	Any chronic disease	Class III obesity (40+)	Contact outside HH	Lower tertile	Not working	695
2	Urban	Northwest Arkansas	3575.18	1	2	18-49	Men	Sept-Oct		No College	Any chronic disease	normal (18.5-24.9)	HH size 1+ no contact	Mid tertile	Other workers	696
2	Urban	Northwest Arkansas	3377.69	1	1	18-49	Men	Sept-Oct	NH Whites	No College	No chronic disease	normal (18.5-24.9)	HH size 1+ no contact	Upper tertile	Not working	697
2	Missing	Missing zip	1743.3	1	1	50+	Men	Sept-Oct	NH Whites	College and more	Any chronic disease	normal (18.5-24.9)	HH size 1+ no contact	Missing	Not working	698
2	Urban	Central Arkansas	1339.5	1	1	18-49	Men	Sept-Oct	NH Whites	College and more	No chronic disease	Class I obesity (30-34.9)	HH size 1+ no contact	Upper tertile	Other workers	699
2	Rural	Southwest Arkansas	816.356	1	1	18-49	Women	Sept-Oct	NH Whites	No College	No chronic disease	Class III obesity (40+)	HH size 1+ no contact	Lower tertile	Not working	700
2	Rural	Northwest Arkansas	1062.45	1	1	50+	Women	Sept-Oct	NH Whites	No College	Any chronic disease	normal (18.5-24.9)	HH size 1+ no contact	Lower tertile	Not working	701
2	Rural	Southeast Arkansas	988.262	1	1	50+	Women	Sept-Oct	NH Whites	College and more	No chronic disease	Class I obesity (30-34.9)	HH size 1+ no contact	Mid tertile	Other workers	702
2	Rural	Southwest Arkansas	1107.97	1	1	18-49	Women	Sept-Oct	NH Blacks	College and more	No chronic disease	Class II obesity (35-39.9)	HH size 1+ no contact	Lower tertile	Other workers	703
2	Urban	Northwest Arkansas	1793.92	1	1	50+	Men	Sept-Oct	NH Whites	No College	No chronic disease	Overweight (25-29.9)	HH size 1+ no contact	Upper tertile	Other workers	704
2	Rural	Northwest Arkansas	816.356	1	1	18-49	Women	Sept-Oct	NH Whites	No College	No chronic disease	Class II obesity (35-39.9)	HH size 1+ no contact	Mid tertile	Other workers	705
2	Urban	Northwest Arkansas	3377.69	1	1	18-49	Men	Sept-Oct	NH Whites	No College	Any chronic disease	Overweight (25-29.9)	HH size 1+ no contact	Mid tertile	Not working	706
2	Rural	Southwest Arkansas	816.356	1	1	18-49	Women	Sept-Oct	NH Whites	No College	No chronic disease	normal (18.5-24.9)	HH size 1+ no contact	Mid tertile	Other workers	707
2	Urban	Southeast Arkansas	816.356	1	1	18-49	Women	Sept-Oct	NH Whites	No College	No chronic disease	Class III obesity (40+)	HH size 1+ no contact	Lower tertile	Other workers	708
2	Rural	Southeast Arkansas	1093.3	1	1	50+	Women	Sept-Oct	NH Whites	No College	Any chronic disease	normal (18.5-24.9)	HH size 1+ no contact	Lower tertile	Not working	709
2	Urban	Northeast Arkansas	1743.3	1	1	50+	Men	Sept-Oct	NH Whites	No College	Any chronic disease	Class III obesity (40+)	HH size 1+ no contact	Upper tertile	Not working	710
2	Rural	Southwest Arkansas	1107.97	1	1	18-49	Women	Sept-Oct	NH Blacks	No College	Any chronic disease	Class III obesity (40+)	HH size 1+ no contact	Mid tertile	Not working	711
2	Rural	Southeast Arkansas	2817.16	1	1	50+	Men	Sept-Oct	Other	No College	Any chronic disease	Overweight (25-29.9)	Contact outside HH	Lower tertile	Not working	712
2	Urban	Central Arkansas	1464.78	1	2	18-49	Men	Sept-Oct		No College	Any chronic disease	Class III obesity (40+)	HH size 1+ no contact	Mid tertile	Other workers	713
2	Urban	Central Arkansas	1383.86	1	1	18-49	Men	Sept-Oct	NH Whites	College and more	No chronic disease	Overweight (25-29.9)	HH size 1+ no contact	Mid tertile	Other workers	714
2	Rural	Southwest Arkansas	1621.57	1	1	50+	Men	Sept-Oct	NH Whites	College and more	Any chronic disease	Overweight (25-29.9)	HH size 1+ no contact	Lower tertile	Other workers	715
2	Urban	Central Arkansas	3377.69	1	1	18-49	Men	Sept-Oct	NH Whites	No College	No chronic disease	normal (18.5-24.9)	Contact outside HH	Upper tertile	Other workers	716
2	Urban	Central Arkansas	1341.28	1	1	50+	Women	Sept-Oct	NH Blacks	College and more	No chronic disease	Overweight (25-29.9)	one person in HH no contact	Lower tertile	Not working	717
2	Urban	Central Arkansas	988.262	1	1	50+	Women	Sept-Oct	NH Whites	No College	Any chronic disease	Class II obesity (35-39.9)	HH size 1+ no contact	Mid tertile	Not working	718
2	Rural	Northwest Arkansas	1339.5	1	1	18-49	Men	Sept-Oct	NH Whites	No College	Any chronic disease	Overweight (25-29.9)	HH size 1+ no contact	Lower tertile	Not working	719
2	Rural	Northeast Arkansas	816.356	1	1	18-49	Women	Sept-Oct	NH Whites	College and more	No chronic disease	Class I obesity (30-34.9)	HH size 1+ no contact	Mid tertile	Other workers	720
2	Urban	Central Arkansas	816.356	1	1	18-49	Women	Sept-Oct	NH Whites	No College	No chronic disease	Overweight (25-29.9)	HH size 1+ no contact	Upper tertile	Not working	721
2	Urban	Northwest Arkansas	3680	1	1	18-49	Men	Sept-Oct	Hispanics	No College	Any chronic disease	Overweight (25-29.9)	HH size 1+ no contact	Upper tertile	Other workers	722
2	Urban	Central Arkansas	843.392	1	1	18-49	Women	Sept-Oct	NH Whites	College and more	Any chronic disease	normal (18.5-24.9)	HH size 1+ no contact	Lower tertile	Other workers	723
2	Urban	Northwest Arkansas	1062.45	1	1	50+	Women	Sept-Oct	NH Whites	College and more	Any chronic disease	Class III obesity (40+)	HH size 1+ no contact	Mid tertile	Not working	724
2	Urban	Northwest Arkansas	1157.54	1	1	50+	Women	Sept-Oct	Hispanics	College and more	Any chronic disease	Class I obesity (30-34.9)	HH size 1+ no contact	Mid tertile	Not working	725
2	Urban	Northwest Arkansas	1062.45	1	1	50+	Women	Sept-Oct	NH Whites	No College	Any chronic disease	Overweight (25-29.9)	HH size 1+ no contact	Mid tertile	Not working	726
2	Urban	Central Arkansas	1483.84	1	1	50+	Women	Sept-Oct	NH Blacks	College and more	Any chronic disease	Class I obesity (30-34.9)	HH size 1+ no contact	Lower tertile	Other workers	727
2	Urban	Central Arkansas	816.356	1	1	18-49	Women	Sept-Oct	NH Whites	College and more	No chronic disease	normal (18.5-24.9)	Contact outside HH	Upper tertile	Not working	728
2	Urban	Central Arkansas	1062.45	1	1	50+	Women	Sept-Oct	NH Whites	No College	No chronic disease	Class II obesity (35-39.9)	one person in HH no contact	Upper tertile	Not working	729
2	Urban	Central Arkansas	988.262	1	1	50+	Women	Sept-Oct	NH Whites	College and more	No chronic disease	Overweight (25-29.9)	HH size 1+ no contact	Mid tertile	Not working	730
2	Urban	Northeast Arkansas	1062.45	1	1	50+	Women	Sept-Oct	NH Whites	No College	Any chronic disease	Class II obesity (35-39.9)	HH size 1+ no contact	Upper tertile	Not working	731
2	Urban	Central Arkansas	1621.57	1	1	50+	Men	Sept-Oct	NH Whites	College and more	Any chronic disease	Overweight (25-29.9)	HH size 1+ no contact	Mid tertile	Not working	732
2	Urban	Northeast Arkansas	1062.45	1	1	50+	Women	Sept-Oct	NH Whites	No College	Any chronic disease	Overweight (25-29.9)	HH size 1+ no contact	Lower tertile	Not working	733
2	Urban	Northwest Arkansas	2242.77	1	1	18-49	Women	Sept-Oct	Hispanics	No College	No chronic disease	normal (18.5-24.9)	Contact outside HH	Upper tertile	Other workers	734
2	Urban	Southeast Arkansas	1124.57	1	2	50+	Women	Sept-Oct		No College	Any chronic disease	Class II obesity (35-39.9)	one person in HH no contact	Lower tertile	Not working	735
2	Rural	Northwest Arkansas	1621.57	1	1	50+	Men	Sept-Oct	NH Whites	College and more	Any chronic disease	Class I obesity (30-34.9)	HH size 1+ no contact	Mid tertile	Not working	736
1	Missing	Missing zip	1793.92	1	1	50+	Men	Sept-Oct	NH Whites	No College	No chronic disease	Class I obesity (30-34.9)	HH size 1+ no contact	Missing	Other workers	737
2	Urban	Central Arkansas	1341.28	1	1	50+	Women	Sept-Oct	NH Blacks	College and more	Any chronic disease	Class I obesity (30-34.9)	one person in HH no contact	Lower tertile	Not working	738
2	Urban	Central Arkansas	988.262	1	1	50+	Women	Sept-Oct	NH Whites	No College	Any chronic disease	Class III obesity (40+)	Contact outside HH	Mid tertile	Not working	739
2	Rural	Northeast Arkansas	1743.3	1	1	50+	Men	Sept-Oct	NH Whites	No College	Any chronic disease	Class II obesity (35-39.9)	HH size 1+ no contact	Lower tertile	Not working	740
2	Urban	Northwest Arkansas	1621.57	1	1	50+	Men	Sept-Oct	NH Whites	College and more	Any chronic disease	normal (18.5-24.9)	HH size 1+ no contact	Mid tertile	Other workers	741
1	Urban	Northwest Arkansas	1093.3	1	1	50+	Women	Sept-Oct	NH Whites	College and more	Any chronic disease	Overweight (25-29.9)	HH size 1+ no contact	Upper tertile	Not working	742
2	Missing	Missing zip	988.262	1	1	50+	Women	Sept-Oct	NH Whites	No College	Any chronic disease	normal (18.5-24.9)	HH size 1+ no contact	Missing	Other workers	743
2	Urban	Northwest Arkansas	988.262	1	1	50+	Women	Sept-Oct	NH Whites	College and more	Any chronic disease	Class I obesity (30-34.9)	HH size 1+ no contact	Upper tertile	Not working	744
2	Urban	Northwest Arkansas	1093.3	1	1	50+	Women	Sept-Oct	NH Whites	College and more	Any chronic disease	Class II obesity (35-39.9)	HH size 1+ no contact	Mid tertile	Other workers	745
2	Urban	Southwest Arkansas	1743.3	1	1	50+	Men	Sept-Oct	NH Whites	College and more	Any chronic disease	normal (18.5-24.9)	HH size 1+ no contact	Mid tertile	Not working	746
2	Urban	Central Arkansas	1621.57	1	1	50+	Men	Sept-Oct	NH Whites	College and more	Any chronic disease	Overweight (25-29.9)	HH size 1+ no contact	Mid tertile	Not working	747
2	Rural	Southeast Arkansas	988.262	1	1	50+	Women	Sept-Oct	NH Whites	No College	Any chronic disease	Class I obesity (30-34.9)	HH size 1+ no contact	Lower tertile	Other workers	748
2	Urban	Central Arkansas	816.356	1	1	18-49	Women	Sept-Oct	NH Whites	College and more	Any chronic disease	Class II obesity (35-39.9)	HH size 1+ no contact	Upper tertile	Not working	749
2	Urban	Central Arkansas	1621.57	1	1	50+	Men	Sept-Oct	NH Whites	College and more	Any chronic disease	Class I obesity (30-34.9)	one person in HH no contact	Upper tertile	Not working	750
2	Urban	Northwest Arkansas	864.089	1	2	18-49	Women	Sept-Oct		College and more	No chronic disease	normal (18.5-24.9)	HH size 1+ no contact	Upper tertile	Other workers	751
2	Missing	Missing zip	816.356	1	1	18-49	Women	Sept-Oct	NH Whites	No College	No chronic disease	Overweight (25-29.9)	HH size 1+ no contact	Missing	Not working	752
2	Urban	Central Arkansas	988.262	1	1	50+	Women	Sept-Oct	NH Whites	College and more	Any chronic disease	normal (18.5-24.9)	HH size 1+ no contact	Mid tertile	Other workers	753
2	Rural	Northeast Arkansas	1339.5	1	1	18-49	Men	Sept-Oct	NH Whites	No College	No chronic disease	normal (18.5-24.9)	one person in HH no contact	Mid tertile	Not working	754
2	Urban	Northeast Arkansas	1339.5	1	1	18-49	Men	Sept-Oct	NH Whites	College and more	Any chronic disease	Overweight (25-29.9)	Contact outside HH	Upper tertile	Other workers	755
2	Urban	Central Arkansas	1339.5	1	1	18-49	Men	Sept-Oct	NH Whites	No College	No chronic disease	Class I obesity (30-34.9)	HH size 1+ no contact	Upper tertile	Other workers	756
2	Urban	Northwest Arkansas	988.262	1	1	50+	Women	Sept-Oct	NH Whites	College and more	Any chronic disease	Class I obesity (30-34.9)	HH size 1+ no contact	Upper tertile	Not working	757
2	Urban	Central Arkansas	1743.3	1	1	50+	Men	Sept-Oct	NH Whites	College and more	Any chronic disease	Overweight (25-29.9)	HH size 1+ no contact	Upper tertile	Not working	758
2	Urban	Central Arkansas	1144.66	1	1	18-49	Women	Sept-Oct	NH Blacks	College and more	No chronic disease	Class III obesity (40+)	HH size 1+ no contact	Upper tertile	Other workers	759
2	Urban	Central Arkansas	843.392	1	1	18-49	Women	Sept-Oct	NH Whites	No College	Any chronic disease	Class II obesity (35-39.9)	HH size 1+ no contact	Mid tertile	Not working	760
2	Urban	Northwest Arkansas	816.356	1	1	18-49	Women	Sept-Oct	NH Whites	College and more	No chronic disease	Overweight (25-29.9)	HH size 1+ no contact	Upper tertile	Not working	761
2	Rural	Southwest Arkansas	843.392	1	1	18-49	Women	Sept-Oct	NH Whites	No College	No chronic disease	Overweight (25-29.9)	HH size 1+ no contact	Lower tertile	Not working	762
2	Urban	Central Arkansas	816.356	1	1	18-49	Women	Sept-Oct	NH Whites	College and more	No chronic disease	Class II obesity (35-39.9)	HH size 1+ no contact	Upper tertile	High demand essential workers	763
2	Rural	Northwest Arkansas	889.422	1	1	18-49	Women	Sept-Oct	Hispanics	No College	No chronic disease	Class I obesity (30-34.9)	Someone in HH positive	Lower tertile	Other workers	764
2	Urban	Central Arkansas	1383.86	1	1	18-49	Men	Sept-Oct	NH Whites	College and more	No chronic disease	Overweight (25-29.9)	HH size 1+ no contact	Upper tertile	Other workers	765
2	Missing	Missing zip	1743.3	1	1	50+	Men	Sept-Oct	NH Whites	College and more	Any chronic disease	Class I obesity (30-34.9)	HH size 1+ no contact	Missing	Not working	766
2	Urban	Central Arkansas	1107.97	1	1	18-49	Women	Sept-Oct	NH Blacks	No College	No chronic disease	Class II obesity (35-39.9)	HH size 1+ no contact	Upper tertile	Other workers	767
2	Rural	Northeast Arkansas	1383.86	1	1	18-49	Men	Sept-Oct	NH Whites	No College	Any chronic disease	Class I obesity (30-34.9)	HH size 1+ no contact	Lower tertile	Not working	768
2	Urban	Central Arkansas	1093.3	1	1	50+	Women	Sept-Oct	NH Whites	No College	Any chronic disease	Class III obesity (40+)	one person in HH no contact	Upper tertile	Other workers	769
2	Urban	Central Arkansas	1743.3	1	1	50+	Men	Sept-Oct	NH Whites	College and more	Any chronic disease	Overweight (25-29.9)	HH size 1+ no contact	Upper tertile	Not working	770
2	Urban	Northwest Arkansas	1339.5	1	1	18-49	Men	Sept-Oct	NH Whites	College and more	No chronic disease	Class III obesity (40+)	one person in HH no contact	Upper tertile	Not working	771
2	Urban	Northwest Arkansas	2058.53	1	1	18-49	Women	Sept-Oct	NH Whites	No College	No chronic disease	normal (18.5-24.9)	HH size 1+ no contact	Mid tertile	Other workers	772
2	Urban	Central Arkansas	1339.5	1	1	18-49	Men	Sept-Oct	NH Whites	No College	No chronic disease	Class III obesity (40+)	HH size 1+ no contact	Mid tertile	High demand essential workers	773
2	Urban	Central Arkansas	1093.3	1	1	50+	Women	Sept-Oct	NH Whites	No College	Any chronic disease	Overweight (25-29.9)	one person in HH no contact	Upper tertile	Not working	774
2	Urban	Northwest Arkansas	1621.57	1	1	50+	Men	Sept-Oct	NH Whites	No College	Any chronic disease	Overweight (25-29.9)	one person in HH no contact	Upper tertile	Not working	775
2	Urban	Northwest Arkansas	1743.3	1	1	50+	Men	Sept-Oct	NH Whites	College and more	No chronic disease	normal (18.5-24.9)	HH size 1+ no contact	Mid tertile	Not working	776
1	Urban	Northwest Arkansas	816.356	1	1	18-49	Women	Sept-Oct	NH Whites	No College	Any chronic disease	normal (18.5-24.9)	HH size 1+ no contact	Lower tertile	Other workers	777
2	Rural	Northwest Arkansas	816.356	1	1	18-49	Women	Sept-Oct	NH Whites	College and more	No chronic disease	normal (18.5-24.9)	HH size 1+ no contact	Mid tertile	High demand essential workers	778
2	Urban	Central Arkansas	843.392	1	1	18-49	Women	Sept-Oct	NH Whites	College and more	No chronic disease	normal (18.5-24.9)	Someone in HH positive	Upper tertile	Other workers	779
2	Urban	Northwest Arkansas	816.356	1	1	18-49	Women	Sept-Oct	NH Whites	College and more	No chronic disease	Overweight (25-29.9)	HH size 1+ no contact	Mid tertile	Other workers	780
2	Urban	Central Arkansas	3377.69	1	1	18-49	Men	Sept-Oct	NH Whites	No College	No chronic disease	Undernourished (<18.5)	HH size 1+ no contact	Upper tertile	Other workers	781
2	Urban	Central Arkansas	988.262	1	1	50+	Women	Sept-Oct	NH Whites	College and more	Any chronic disease	Overweight (25-29.9)	HH size 1+ no contact	Lower tertile	Other workers	782
2	Urban	Central Arkansas	1339.5	1	1	18-49	Men	Sept-Oct	NH Whites	College and more	No chronic disease	Class III obesity (40+)	one person in HH no contact	Upper tertile	Other workers	783
2	Urban	Central Arkansas	843.392	1	1	18-49	Women	Sept-Oct	NH Whites	College and more	No chronic disease	Class II obesity (35-39.9)	HH size 1+ no contact	Mid tertile	Not working	784
2	Urban	Central Arkansas	1464.78	1	2	18-49	Men	Sept-Oct		No College	Any chronic disease	Class I obesity (30-34.9)	HH size 1+ no contact	Upper tertile	Other workers	785
2	Urban	Central Arkansas	1793.92	1	1	50+	Men	Sept-Oct	NH Whites	No College	Any chronic disease	Class III obesity (40+)	Contact outside HH	Upper tertile	Other workers	786
2	Urban	Northwest Arkansas	2058.53	1	1	18-49	Women	Sept-Oct	NH Whites	College and more	No chronic disease	normal (18.5-24.9)	HH size 1+ no contact	Mid tertile	Other workers	787
2	Urban	Central Arkansas	1144.66	1	1	18-49	Women	Sept-Oct	NH Blacks	No College	No chronic disease	Overweight (25-29.9)	HH size 1+ no contact	Upper tertile	Not working	788
1	Urban	Northeast Arkansas	1144.66	1	1	18-49	Women	Sept-Oct	NH Blacks	No College	Any chronic disease	Class III obesity (40+)	HH size 1+ no contact	Lower tertile	Not working	789
2	Rural	Northeast Arkansas	889.422	1	1	18-49	Women	Sept-Oct	Hispanics	No College	No chronic disease	Class III obesity (40+)	HH size 1+ no contact	Mid tertile	High demand essential workers	790
2	Rural	Northwest Arkansas	1793.92	1	1	50+	Men	Sept-Oct	NH Whites	College and more	No chronic disease	Overweight (25-29.9)	one person in HH no contact	Mid tertile	Not working	791
2	Rural	Northeast Arkansas	1793.92	1	1	50+	Men	Sept-Oct	NH Whites	College and more	No chronic disease	Class I obesity (30-34.9)	Someone in HH positive	Lower tertile	Other workers	792
2	Urban	Northwest Arkansas	988.262	1	1	50+	Women	Sept-Oct	NH Whites	No College	Any chronic disease	Overweight (25-29.9)	HH size 1+ no contact	Upper tertile	Not working	793
2	Urban	Northwest Arkansas	1716.38	1	2	50+	Men	Sept-Oct		College and more	No chronic disease	normal (18.5-24.9)	one person in HH no contact	Mid tertile	Not working	794
2	Urban	Central Arkansas	2058.53	1	1	18-49	Women	Sept-Oct	NH Whites	No College	No chronic disease	normal (18.5-24.9)	Contact outside HH	Upper tertile	Other workers	795
2	Rural	Northwest Arkansas	1157.23	1	2	50+	Women	Sept-Oct		College and more	Any chronic disease	Overweight (25-29.9)	HH size 1+ no contact	Mid tertile	Other workers	796
2	Urban	Northeast Arkansas	889.422	1	1	18-49	Women	Sept-Oct	Hispanics	No College	Any chronic disease	Class II obesity (35-39.9)	HH size 1+ no contact	Upper tertile	Other workers	797
2	Urban	Northwest Arkansas	1062.45	1	1	50+	Women	Sept-Oct	NH Whites	No College	Any chronic disease	Overweight (25-29.9)	HH size 1+ no contact	Upper tertile	Not working	798
2	Urban	Central Arkansas	1417.82	1	2	18-49	Men	Sept-Oct		No College	No chronic disease	normal (18.5-24.9)	HH size 1+ no contact	Mid tertile	Other workers	799
2	Rural	Northwest Arkansas	2793.87	1	1	18-49	Women	Sept-Oct	NH Blacks	No College	No chronic disease	Undernourished (<18.5)	one person in HH no contact	Mid tertile	Not working	800
2	Urban	Central Arkansas	1716.38	1	2	50+	Men	Sept-Oct		No College	Any chronic disease	Overweight (25-29.9)	one person in HH no contact	Upper tertile	Not working	801
2	Urban	Central Arkansas	1483.84	1	1	50+	Women	Sept-Oct	NH Blacks	No College	Any chronic disease	Overweight (25-29.9)	HH size 1+ no contact	Upper tertile	Not working	802
2	Rural	Northwest Arkansas	1383.86	1	1	18-49	Men	Sept-Oct	NH Whites	No College	No chronic disease	Overweight (25-29.9)	HH size 1+ no contact	Lower tertile	Other workers	803
2	Urban	Northwest Arkansas	2058.53	1	1	18-49	Women	Sept-Oct	NH Whites	No College	Any chronic disease	Class I obesity (30-34.9)	HH size 1+ no contact	Mid tertile	Not working	804
2	Urban	Central Arkansas	2058.53	1	1	18-49	Women	Sept-Oct	NH Whites	No College	No chronic disease	Overweight (25-29.9)	HH size 1+ no contact	Mid tertile	Other workers	805
2	Urban	Central Arkansas	1483.84	1	1	50+	Women	Sept-Oct	NH Blacks	No College	No chronic disease	Class I obesity (30-34.9)	HH size 1+ no contact	Lower tertile	High demand essential workers	806
2	Urban	Northwest Arkansas	843.392	1	1	18-49	Women	Sept-Oct	NH Whites	No College	Any chronic disease	Class I obesity (30-34.9)	HH size 1+ no contact	Upper tertile	Other workers	807
2	Rural	Southeast Arkansas	2200.82	1	1	50+	Men	Sept-Oct	NH Blacks	No College	Any chronic disease	normal (18.5-24.9)	HH size 1+ no contact	Lower tertile	Not working	808
2	Urban	Central Arkansas	816.356	1	1	18-49	Women	Sept-Oct	NH Whites	No College	No chronic disease	Class II obesity (35-39.9)	HH size 1+ no contact	Upper tertile	Other workers	809
2	Urban	Central Arkansas	918.878	1	1	18-49	Women	Sept-Oct	Hispanics	College and more	Any chronic disease	Overweight (25-29.9)	HH size 1+ no contact	Lower tertile	Not working	810
2	Urban	Central Arkansas	843.392	1	1	18-49	Women	Sept-Oct	NH Whites	College and more	Any chronic disease	Class II obesity (35-39.9)	HH size 1+ no contact	Upper tertile	Not working	811
2	Urban	Northwest Arkansas	843.392	1	1	18-49	Women	Sept-Oct	NH Whites	No College	No chronic disease	normal (18.5-24.9)	HH size 1+ no contact	Mid tertile	Not working	812
2	Missing	Missing zip	892.706	1	2	18-49	Women	Sept-Oct		College and more	Any chronic disease	Overweight (25-29.9)	HH size 1+ no contact	Missing	Other workers	813
2	Urban	Central Arkansas	4584.25	1	1	18-49	Men	Sept-Oct	NH Blacks	No College	No chronic disease	Class III obesity (40+)	HH size 1+ no contact	Mid tertile	Not working	814
2	Rural	Southwest Arkansas	843.392	1	1	18-49	Women	Sept-Oct	NH Whites	College and more	No chronic disease	normal (18.5-24.9)	one person in HH no contact	Mid tertile	Not working	815
2	Urban	Central Arkansas	2242.77	1	1	18-49	Women	Sept-Oct	Hispanics	No College	No chronic disease	normal (18.5-24.9)	HH size 1+ no contact	Lower tertile	Not working	816
2	Urban	Northwest Arkansas	843.392	1	1	18-49	Women	Sept-Oct	NH Whites	College and more	No chronic disease	normal (18.5-24.9)	HH size 1+ no contact	Upper tertile	Not working	817
2	Urban	Northwest Arkansas	2242.77	1	1	18-49	Women	Sept-Oct	Hispanics	College and more	No chronic disease	normal (18.5-24.9)	HH size 1+ no contact	Upper tertile	Other workers	818
2	Urban	Central Arkansas	3377.69	1	1	18-49	Men	Sept-Oct	NH Whites	No College	Any chronic disease	normal (18.5-24.9)	HH size 1+ no contact	Lower tertile	Other workers	819
2	Urban	Northwest Arkansas	1464.78	1	2	18-49	Men	Sept-Oct		College and more	Any chronic disease	Class II obesity (35-39.9)	HH size 1+ no contact	Upper tertile	Not working	820
2	Urban	Central Arkansas	864.089	1	2	18-49	Women	Sept-Oct		No College	No chronic disease	Overweight (25-29.9)	Contact outside HH	Upper tertile	Other workers	821
2	Urban	Central Arkansas	988.262	1	1	50+	Women	Sept-Oct	NH Whites	No College	Any chronic disease	normal (18.5-24.9)	one person in HH no contact	Upper tertile	Not working	822
2	Urban	Central Arkansas	816.356	1	1	18-49	Women	Sept-Oct	NH Whites	No College	Any chronic disease	normal (18.5-24.9)	HH size 1+ no contact	Upper tertile	High demand essential workers	823
2	Urban	Central Arkansas	2058.53	1	1	18-49	Women	Sept-Oct	NH Whites	College and more	No chronic disease	Class III obesity (40+)	HH size 1+ no contact	Upper tertile	Other workers	824
2	Rural	Northeast Arkansas	1793.92	1	1	50+	Men	Sept-Oct	NH Whites	No College	No chronic disease	Class I obesity (30-34.9)	HH size 1+ no contact	Lower tertile	Other workers	825
2	Urban	Central Arkansas	1144.66	1	1	18-49	Women	Sept-Oct	NH Blacks	No College	Any chronic disease	Class I obesity (30-34.9)	HH size 1+ no contact	Lower tertile	High demand essential workers	826
2	Urban	Central Arkansas	843.392	1	1	18-49	Women	Sept-Oct	NH Whites	College and more	No chronic disease	Class I obesity (30-34.9)	HH size 1+ no contact	Upper tertile	High demand essential workers	827
2	Urban	Central Arkansas	988.262	1	1	50+	Women	Sept-Oct	NH Whites	No College	No chronic disease	Class I obesity (30-34.9)	HH size 1+ no contact	Mid tertile	High demand essential workers	828
2	Urban	Central Arkansas	3377.69	1	1	18-49	Men	Sept-Oct	NH Whites	No College	Any chronic disease	Class II obesity (35-39.9)	HH size 1+ no contact	Upper tertile	Other workers	829
2	Urban	Central Arkansas	2058.53	1	1	18-49	Women	Sept-Oct	NH Whites	College and more	No chronic disease	Overweight (25-29.9)	one person in HH no contact	Upper tertile	Other workers	830
2	Urban	Northwest Arkansas	843.392	1	1	18-49	Women	Sept-Oct	NH Whites	College and more	Any chronic disease	Class III obesity (40+)	one person in HH no contact	Mid tertile	Other workers	831
2	Rural	Southeast Arkansas	2058.53	1	1	18-49	Women	Sept-Oct	NH Whites	College and more	No chronic disease	Class III obesity (40+)	HH size 1+ no contact	Lower tertile	Other workers	832
1	Urban	Northeast Arkansas	1339.5	1	1	18-49	Men	Sept-Oct	NH Whites	College and more	Any chronic disease	Class III obesity (40+)	HH size 1+ no contact	Lower tertile	Other workers	833
2	Rural	Northeast Arkansas	816.356	1	1	18-49	Women	Sept-Oct	NH Whites	No College	No chronic disease	Overweight (25-29.9)	HH size 1+ no contact	Lower tertile	Other workers	834
2	Urban	Central Arkansas	1817.99	1	1	18-49	Men	Sept-Oct	NH Blacks	No College	No chronic disease	Overweight (25-29.9)	HH size 1+ no contact	Upper tertile	Other workers	835
1	Urban	Southeast Arkansas	1817.99	1	1	18-49	Men	Sept-Oct	NH Blacks	College and more	Any chronic disease	Class III obesity (40+)	HH size 1+ no contact	Mid tertile	Other workers	836
2	Urban	Northwest Arkansas	2058.53	1	1	18-49	Women	Sept-Oct	NH Whites	No College	No chronic disease	Class II obesity (35-39.9)	HH size 1+ no contact	Mid tertile	Not working	837
2	Urban	Central Arkansas	843.392	1	1	18-49	Women	Sept-Oct	NH Whites	No College	No chronic disease	Overweight (25-29.9)	HH size 1+ no contact	Upper tertile	Not working	838
2	Rural	Northwest Arkansas	1793.92	1	1	50+	Men	Sept-Oct	NH Whites	No College	No chronic disease	Overweight (25-29.9)	HH size 1+ no contact	Lower tertile	Not working	839
2	Rural	Northeast Arkansas	1743.3	1	1	50+	Men	Sept-Oct	NH Whites	No College	Any chronic disease	Overweight (25-29.9)	HH size 1+ no contact	Mid tertile	Not working	840
2	Urban	Central Arkansas	988.262	1	1	50+	Women	Sept-Oct	NH Whites	No College	Any chronic disease	Class I obesity (30-34.9)	HH size 1+ no contact	Mid tertile	Not working	841
2	Urban	Northwest Arkansas	988.262	1	1	50+	Women	Sept-Oct	NH Whites	College and more	Any chronic disease	normal (18.5-24.9)	HH size 1+ no contact	Mid tertile	Other workers	842
2	Rural	Northwest Arkansas	1062.45	1	1	50+	Women	Sept-Oct	NH Whites	College and more	Any chronic disease	Overweight (25-29.9)	one person in HH no contact	Mid tertile	Not working	843
2	Urban	Northeast Arkansas	1144.66	1	1	18-49	Women	Sept-Oct	NH Blacks	College and more	Any chronic disease	Class II obesity (35-39.9)	HH size 1+ no contact	Lower tertile	Not working	844
2	Urban	Northwest Arkansas	1845.23	1	2	50+	Men	Sept-Oct		College and more	Any chronic disease	Overweight (25-29.9)	one person in HH no contact	Upper tertile	Not working	845
1	Rural	Northeast Arkansas	843.392	1	1	18-49	Women	Sept-Oct	NH Whites	No College	Any chronic disease	Class II obesity (35-39.9)	HH size 1+ no contact	Lower tertile	Not working	846
2	Urban	Central Arkansas	843.392	1	1	18-49	Women	Sept-Oct	NH Whites	College and more	Any chronic disease	Class I obesity (30-34.9)	HH size 1+ no contact	Upper tertile	Not working	847
2	Urban	Central Arkansas	1898.81	1	2	50+	Men	Sept-Oct		No College	Any chronic disease	Class I obesity (30-34.9)	HH size 1+ no contact	Upper tertile	Not working	848
2	Rural	Southeast Arkansas	864.089	1	2	18-49	Women	Sept-Oct		No College	No chronic disease	Overweight (25-29.9)	Contact outside HH	Mid tertile	Other workers	849
2	Urban	Central Arkansas	816.356	1	1	18-49	Women	Sept-Oct	NH Whites	College and more	No chronic disease	Overweight (25-29.9)	HH size 1+ no contact	Upper tertile	Other workers	850
2	Rural	Southwest Arkansas	843.392	1	1	18-49	Women	Sept-Oct	NH Whites	No College	Any chronic disease	Class II obesity (35-39.9)	one person in HH no contact	Lower tertile	Not working	851
2	Urban	Northeast Arkansas	1339.5	1	1	18-49	Men	Sept-Oct	NH Whites	No College	No chronic disease	Class III obesity (40+)	HH size 1+ no contact	Lower tertile	High demand essential workers	852
2	Rural	Northeast Arkansas	1339.5	1	1	18-49	Men	Sept-Oct	NH Whites	No College	No chronic disease	Overweight (25-29.9)	HH size 1+ no contact	Lower tertile	Other workers	853
2	Rural	Southeast Arkansas	1341.28	1	1	50+	Women	Sept-Oct	NH Blacks	No College	Any chronic disease	Class II obesity (35-39.9)	one person in HH no contact	Lower tertile	Not working	854
2	Urban	Northwest Arkansas	1743.3	1	1	50+	Men	Sept-Oct	NH Whites	College and more	Any chronic disease	normal (18.5-24.9)	HH size 1+ no contact	Mid tertile	Not working	855
2	Urban	Central Arkansas	1621.57	1	1	50+	Men	Sept-Oct	NH Whites	College and more	Any chronic disease	Class I obesity (30-34.9)	HH size 1+ no contact	Upper tertile	Other workers	856
2	Urban	Central Arkansas	1062.45	1	1	50+	Women	Sept-Oct	NH Whites	No College	Any chronic disease	Class II obesity (35-39.9)	one person in HH no contact	Upper tertile	Not working	857
2	Rural	Southeast Arkansas	3377.69	1	1	18-49	Men	Sept-Oct	NH Whites	College and more	No chronic disease	Undernourished (<18.5)	HH size 1+ no contact	Lower tertile	Not working	858
2	Urban	Central Arkansas	816.356	1	1	18-49	Women	Sept-Oct	NH Whites	No College	No chronic disease	Overweight (25-29.9)	HH size 1+ no contact	Upper tertile	Other workers	859
2	Urban	Central Arkansas	2793.87	1	1	18-49	Women	Sept-Oct	NH Blacks	College and more	No chronic disease	Class I obesity (30-34.9)	HH size 1+ no contact	Mid tertile	Other workers	860
2	Urban	Northwest Arkansas	816.356	1	1	18-49	Women	Sept-Oct	NH Whites	No College	No chronic disease	Class II obesity (35-39.9)	HH size 1+ no contact	Mid tertile	High demand essential workers	861
2	Urban	Central Arkansas	1339.5	1	1	18-49	Men	Sept-Oct	NH Whites	College and more	Any chronic disease	Overweight (25-29.9)	HH size 1+ no contact	Upper tertile	Other workers	862
2	Rural	Southeast Arkansas	1483.84	1	1	50+	Women	Sept-Oct	NH Blacks	College and more	No chronic disease	Class II obesity (35-39.9)	Contact outside HH	Lower tertile	Other workers	863
2	Urban	Central Arkansas	988.262	1	1	50+	Women	Sept-Oct	NH Whites	No College	Any chronic disease	Class I obesity (30-34.9)	one person in HH no contact	Mid tertile	High demand essential workers	864
2	Urban	Northwest Arkansas	1076.71	1	1	50+	Women	Sept-Oct	Hispanics	College and more	Any chronic disease	normal (18.5-24.9)	one person in HH no contact	Mid tertile	Not working	865
2	Urban	Central Arkansas	1093.3	1	1	50+	Women	Sept-Oct	NH Whites	College and more	Any chronic disease	Class I obesity (30-34.9)	HH size 1+ no contact	Mid tertile	Not working	866
2	Urban	Northwest Arkansas	1339.5	1	1	18-49	Men	Sept-Oct	NH Whites	No College	Any chronic disease	Class II obesity (35-39.9)	Contact outside HH	Lower tertile	Other workers	867
2	Urban	Northwest Arkansas	843.392	1	1	18-49	Women	Sept-Oct	NH Whites	No College	No chronic disease	Class II obesity (35-39.9)	one person in HH no contact	Mid tertile	Not working	868
2	Urban	Central Arkansas	1144.66	1	1	18-49	Women	Sept-Oct	NH Blacks	No College	Any chronic disease	Class II obesity (35-39.9)	HH size 1+ no contact	Lower tertile	Other workers	869
1	Urban	Northwest Arkansas	1483.84	1	1	50+	Women	Sept-Oct	NH Blacks	No College	Any chronic disease	Class I obesity (30-34.9)	HH size 1+ no contact	Lower tertile	Not working	870
2	Rural	Southeast Arkansas	1743.3	1	1	50+	Men	Sept-Oct	NH Whites	No College	Any chronic disease	Class III obesity (40+)	one person in HH no contact	Lower tertile	Not working	871
2	Urban	Northwest Arkansas	2058.53	1	1	18-49	Women	Sept-Oct	NH Whites	No College	No chronic disease	normal (18.5-24.9)	HH size 1+ no contact	Mid tertile	Other workers	872
1	Rural	Northeast Arkansas	1383.86	1	1	18-49	Men	Sept-Oct	NH Whites	No College	No chronic disease	Overweight (25-29.9)	HH size 1+ no contact	Lower tertile	Not working	873
1	Urban	Central Arkansas	889.422	1	1	18-49	Women	Sept-Oct	Hispanics	No College	Any chronic disease	Class II obesity (35-39.9)	HH size 1+ no contact	Lower tertile	Not working	874
2	Rural	Northwest Arkansas	1062.45	1	1	50+	Women	Sept-Oct	NH Whites	College and more	Any chronic disease	Overweight (25-29.9)	HH size 1+ no contact	Lower tertile	Not working	875
2	Rural	Southeast Arkansas	988.262	1	1	50+	Women	Sept-Oct	NH Whites	No College	Any chronic disease	Class I obesity (30-34.9)	HH size 1+ no contact	Lower tertile	Not working	876
2	Urban	Central Arkansas	1878.2	1	1	18-49	Men	Sept-Oct	NH Blacks	No College	Any chronic disease	normal (18.5-24.9)	HH size 1+ no contact	Mid tertile	Not working	877
2	Urban	Northwest Arkansas	843.392	1	1	18-49	Women	Sept-Oct	NH Whites	No College	No chronic disease	Class III obesity (40+)	HH size 1+ no contact	Upper tertile	Other workers	878
2	Urban	Central Arkansas	988.262	1	1	50+	Women	Sept-Oct	NH Whites	College and more	Any chronic disease	Class III obesity (40+)	HH size 1+ no contact	Upper tertile	Other workers	879
2	Urban	Central Arkansas	988.262	1	1	50+	Women	Sept-Oct	NH Whites	College and more	Any chronic disease	Class I obesity (30-34.9)	HH size 1+ no contact	Mid tertile	Not working	880
2	Urban	Central Arkansas	1441.97	1	1	50+	Women	Sept-Oct	NH Blacks	No College	Any chronic disease	Class I obesity (30-34.9)	HH size 1+ no contact	Upper tertile	Not working	881
2	Urban	Central Arkansas	1383.86	1	1	18-49	Men	Sept-Oct	NH Whites	College and more	No chronic disease	Class I obesity (30-34.9)	HH size 1+ no contact	Upper tertile	High demand essential workers	882
2	Rural	Northeast Arkansas	1046.05	1	2	50+	Women	Sept-Oct		No College	Any chronic disease	Class I obesity (30-34.9)	HH size 1+ no contact	Lower tertile	Not working	883
2	Rural	Southeast Arkansas	1062.45	1	1	50+	Women	Sept-Oct	NH Whites	No College	Any chronic disease	Overweight (25-29.9)	HH size 1+ no contact	Lower tertile	Not working	884
2	Rural	Northwest Arkansas	988.262	1	1	50+	Women	Sept-Oct	NH Whites	College and more	Any chronic disease	normal (18.5-24.9)	Someone in HH positive	Mid tertile	Not working	885
1	Rural	Southwest Arkansas	843.392	1	1	18-49	Women	Sept-Oct	NH Whites	No College	Any chronic disease	Class III obesity (40+)	Someone in HH positive	Mid tertile	Not working	886
2	Urban	Northwest Arkansas	816.356	1	1	18-49	Women	Sept-Oct	NH Whites	College and more	No chronic disease	Overweight (25-29.9)	HH size 1+ no contact	Upper tertile	Not working	887
2	Rural	Northwest Arkansas	816.356	1	1	18-49	Women	Sept-Oct	NH Whites	No College	No chronic disease	normal (18.5-24.9)	Contact outside HH	Lower tertile	Other workers	888
2	Rural	Northwest Arkansas	816.356	1	1	18-49	Women	Sept-Oct	NH Whites	No College	No chronic disease	normal (18.5-24.9)	HH size 1+ no contact	Lower tertile	High demand essential workers	889
2	Urban	Northwest Arkansas	1899.33	1	1	50+	Men	Sept-Oct	Hispanics	College and more	Any chronic disease	Class II obesity (35-39.9)	one person in HH no contact	Mid tertile	Not working	890
2	Urban	Central Arkansas	988.262	1	1	50+	Women	Sept-Oct	NH Whites	No College	No chronic disease	normal (18.5-24.9)	HH size 1+ no contact	Upper tertile	Other workers	891
2	Missing	Missing zip	1339.5	1	1	18-49	Men	Sept-Oct	NH Whites	College and more	No chronic disease	Overweight (25-29.9)	HH size 1+ no contact	Missing	Other workers	892
2	Urban	Central Arkansas	1793.92	1	1	50+	Men	Sept-Oct	NH Whites	No College	Any chronic disease	Class III obesity (40+)	HH size 1+ no contact	Mid tertile	Other workers	893
2	Urban	Southeast Arkansas	843.392	1	1	18-49	Women	Sept-Oct	NH Whites	No College	No chronic disease	Class III obesity (40+)	HH size 1+ no contact	Mid tertile	Not working	894
2	Urban	Northwest Arkansas	816.356	1	1	18-49	Women	Sept-Oct	NH Whites	College and more	Any chronic disease	Undernourished (<18.5)	HH size 1+ no contact	Upper tertile	Other workers	895
2	Urban	Northwest Arkansas	1383.86	1	1	18-49	Men	Sept-Oct	NH Whites	College and more	No chronic disease	Class III obesity (40+)	HH size 1+ no contact	Upper tertile	Other workers	896
2	Urban	Central Arkansas	1093.3	1	1	50+	Women	Sept-Oct	NH Whites	No College	Any chronic disease	Class II obesity (35-39.9)	one person in HH no contact	Mid tertile	Not working	897
2	Rural	Southeast Arkansas	1341.28	1	1	50+	Women	Sept-Oct	NH Blacks	No College	Any chronic disease	Class I obesity (30-34.9)	one person in HH no contact	Mid tertile	Not working	898
2	Urban	Central Arkansas	1383.86	1	1	18-49	Men	Sept-Oct	NH Whites	No College	No chronic disease	Class III obesity (40+)	HH size 1+ no contact	Lower tertile	Not working	899
2	Urban	Central Arkansas	1793.92	1	1	50+	Men	Sept-Oct	NH Whites	College and more	Any chronic disease	Class II obesity (35-39.9)	HH size 1+ no contact	Upper tertile	Other workers	900
2	Urban	Central Arkansas	843.392	1	1	18-49	Women	Sept-Oct	NH Whites	College and more	No chronic disease	Class I obesity (30-34.9)	HH size 1+ no contact	Upper tertile	High demand essential workers	901
2	Urban	Central Arkansas	2200.82	1	1	50+	Men	Sept-Oct	NH Blacks	No College	Any chronic disease	Overweight (25-29.9)	one person in HH no contact	Upper tertile	Not working	902
2	Urban	Central Arkansas	2242.77	1	1	18-49	Women	Sept-Oct	Hispanics	College and more	No chronic disease	normal (18.5-24.9)	Contact outside HH	Upper tertile	Other workers	903
1	Urban	Central Arkansas	1093.3	1	1	50+	Women	Sept-Oct	NH Whites	No College	Any chronic disease	Class I obesity (30-34.9)	HH size 1+ no contact	Upper tertile	High demand essential workers	904
2	Urban	Central Arkansas	2058.53	1	1	18-49	Women	Sept-Oct	NH Whites	No College	No chronic disease	Class II obesity (35-39.9)	HH size 1+ no contact	Mid tertile	Other workers	905
1	Urban	Central Arkansas	816.356	1	1	18-49	Women	Sept-Oct	NH Whites	College and more	No chronic disease	Overweight (25-29.9)	HH size 1+ no contact	Upper tertile	Other workers	906
2	Rural	Northeast Arkansas	843.392	1	1	18-49	Women	Sept-Oct	NH Whites	No College	No chronic disease	Class III obesity (40+)	HH size 1+ no contact	Lower tertile	Not working	907
2	Urban	Northwest Arkansas	1339.5	1	1	18-49	Men	Sept-Oct	NH Whites	No College	No chronic disease	Class I obesity (30-34.9)	HH size 1+ no contact	Upper tertile	Not working	908
2	Urban	Central Arkansas	1062.45	1	1	50+	Women	Sept-Oct	NH Whites	No College	Any chronic disease	normal (18.5-24.9)	HH size 1+ no contact	Upper tertile	Not working	909
2	Urban	Central Arkansas	1383.86	1	1	18-49	Men	Sept-Oct	NH Whites	No College	No chronic disease	Class I obesity (30-34.9)	HH size 1+ no contact	Upper tertile	Not working	910
2	Urban	Southeast Arkansas	1793.92	1	1	50+	Men	Sept-Oct	NH Whites	College and more	No chronic disease	Class I obesity (30-34.9)	HH size 1+ no contact	Lower tertile	Not working	911
2	Urban	Central Arkansas	1093.3	1	1	50+	Women	Sept-Oct	NH Whites	College and more	No chronic disease	Overweight (25-29.9)	HH size 1+ no contact	Lower tertile	High demand essential workers	912
2	Urban	Central Arkansas	1483.84	1	1	50+	Women	Sept-Oct	NH Blacks	No College	Any chronic disease	Class III obesity (40+)	Contact outside HH	Lower tertile	Other workers	913
2	Urban	Central Arkansas	892.706	1	2	18-49	Women	Sept-Oct		College and more	Any chronic disease	Class II obesity (35-39.9)	Contact outside HH	Mid tertile	Not working	914
2	Urban	Southeast Arkansas	1093.3	1	1	50+	Women	Sept-Oct	NH Whites	No College	No chronic disease	Class I obesity (30-34.9)	HH size 1+ no contact	Mid tertile	Other workers	915
2	Urban	Northwest Arkansas	843.392	1	1	18-49	Women	Sept-Oct	NH Whites	No College	No chronic disease	Overweight (25-29.9)	HH size 1+ no contact	Upper tertile	Not working	916
2	Rural	Northwest Arkansas	1157.54	1	1	50+	Women	Sept-Oct	Hispanics	No College	No chronic disease	normal (18.5-24.9)	one person in HH no contact	Mid tertile	Not working	917
2	Missing	Missing zip	1339.5	1	1	18-49	Men	Sept-Oct	NH Whites	College and more	Any chronic disease	Class II obesity (35-39.9)	HH size 1+ no contact	Missing	Other workers	918
2	Urban	Central Arkansas	1093.3	1	1	50+	Women	Sept-Oct	NH Whites	No College	No chronic disease	normal (18.5-24.9)	HH size 1+ no contact	Lower tertile	High demand essential workers	919
2	Urban	Central Arkansas	2058.53	1	1	18-49	Women	Sept-Oct	NH Whites	College and more	No chronic disease	Overweight (25-29.9)	HH size 1+ no contact	Upper tertile	Other workers	920
1	Urban	Central Arkansas	1339.5	1	1	18-49	Men	Sept-Oct	NH Whites	No College	Any chronic disease	Class I obesity (30-34.9)	Someone in HH positive	Upper tertile	Not working	921
2	Urban	Central Arkansas	1062.45	1	1	50+	Women	Sept-Oct	NH Whites	No College	Any chronic disease	Overweight (25-29.9)	one person in HH no contact	Upper tertile	Not working	922
2	Rural	Northeast Arkansas	1062.45	1	1	50+	Women	Sept-Oct	NH Whites	College and more	Any chronic disease	Class III obesity (40+)	HH size 1+ no contact	Mid tertile	Not working	923
2	Rural	Northeast Arkansas	1743.3	1	1	50+	Men	Sept-Oct	NH Whites	College and more	No chronic disease	Overweight (25-29.9)	HH size 1+ no contact	Mid tertile	Not working	924
1	Rural	Northeast Arkansas	892.706	1	2	18-49	Women	Sept-Oct		College and more	No chronic disease	Overweight (25-29.9)	HH size 1+ no contact	Lower tertile	Other workers	925
2	Urban	Central Arkansas	1144.66	1	1	18-49	Women	Sept-Oct	NH Blacks	College and more	Any chronic disease	Class II obesity (35-39.9)	HH size 1+ no contact	Upper tertile	Not working	926
2	Rural	Northeast Arkansas	988.262	1	1	50+	Women	Sept-Oct	NH Whites	College and more	Any chronic disease	normal (18.5-24.9)	Contact outside HH	Mid tertile	Other workers	927
2	Urban	Central Arkansas	1878.2	1	1	18-49	Men	Sept-Oct	NH Blacks	College and more	No chronic disease	Overweight (25-29.9)	HH size 1+ no contact	Lower tertile	Other workers	928
2	Rural	Southwest Arkansas	988.262	1	1	50+	Women	Sept-Oct	NH Whites	College and more	Any chronic disease	Class II obesity (35-39.9)	one person in HH no contact	Lower tertile	Not working	929
2	Rural	Southwest Arkansas	1743.3	1	1	50+	Men	Sept-Oct	NH Whites	No College	Any chronic disease	Overweight (25-29.9)	one person in HH no contact	Lower tertile	Not working	930
2	Rural	Southeast Arkansas	988.262	1	1	50+	Women	Sept-Oct	NH Whites	No College	Any chronic disease	normal (18.5-24.9)	HH size 1+ no contact	Lower tertile	Not working	931
2	Rural	Northwest Arkansas	816.356	1	1	18-49	Women	Sept-Oct	NH Whites	No College	No chronic disease	Overweight (25-29.9)	HH size 1+ no contact	Lower tertile	Other workers	932
2	Urban	Central Arkansas	918.878	1	1	18-49	Women	Sept-Oct	Hispanics	No College	No chronic disease	Class I obesity (30-34.9)	HH size 1+ no contact	Mid tertile	Not working	933
2	Urban	Northwest Arkansas	3680	1	1	18-49	Men	Sept-Oct	Hispanics	College and more	Any chronic disease	Class III obesity (40+)	HH size 1+ no contact	Mid tertile	Other workers	934
2	Urban	Northwest Arkansas	988.262	1	1	50+	Women	Sept-Oct	NH Whites	College and more	Any chronic disease	Class II obesity (35-39.9)	one person in HH no contact	Mid tertile	Other workers	935
2	Missing	Missing zip	892.706	1	2	18-49	Women	Sept-Oct		No College	No chronic disease	Class I obesity (30-34.9)	Contact outside HH	Missing	Other workers	936
2	Urban	Central Arkansas	816.356	1	1	18-49	Women	Sept-Oct	NH Whites	College and more	No chronic disease	Overweight (25-29.9)	HH size 1+ no contact	Upper tertile	Not working	937
2	Urban	Central Arkansas	1459.39	1	1	18-49	Men	Sept-Oct	Hispanics	No College	No chronic disease	Class III obesity (40+)	HH size 1+ no contact	Upper tertile	Other workers	938
2	Urban	Northwest Arkansas	816.356	1	1	18-49	Women	Sept-Oct	NH Whites	College and more	No chronic disease	normal (18.5-24.9)	Contact outside HH	Lower tertile	Other workers	939
2	Urban	Central Arkansas	1144.66	1	1	18-49	Women	Sept-Oct	NH Blacks	No College	Any chronic disease	Class I obesity (30-34.9)	HH size 1+ no contact	Upper tertile	Not working	940
2	Urban	Northwest Arkansas	843.392	1	2	18-49	Women	Sept-Oct	NH Whites	College and more	No chronic disease	Overweight (25-29.9)	HH size 1+ no contact	Mid tertile	Other workers	941
2	Rural	Northwest Arkansas	2058.53	1	1	18-49	Women	Sept-Oct	NH Whites	No College	Any chronic disease	Overweight (25-29.9)	HH size 1+ no contact	Mid tertile	Other workers	942
1	Urban	Central Arkansas	1046.05	1	2	50+	Women	Sept-Oct		No College	Any chronic disease	Class I obesity (30-34.9)	Someone in HH positive	Mid tertile	Other workers	943
2	Rural	Northwest Arkansas	1339.5	1	1	18-49	Men	Sept-Oct	NH Whites	College and more	No chronic disease	Overweight (25-29.9)	HH size 1+ no contact	Lower tertile	Other workers	944
2	Urban	Southeast Arkansas	816.356	1	1	18-49	Women	Sept-Oct	NH Whites	College and more	No chronic disease	Overweight (25-29.9)	HH size 1+ no contact	Mid tertile	Not working	945
2	Urban	Central Arkansas	1793.92	1	1	50+	Men	Sept-Oct	NH Whites	No College	Any chronic disease	Class III obesity (40+)	HH size 1+ no contact	Upper tertile	Not working	946
2	Urban	Central Arkansas	843.392	1	1	18-49	Women	Sept-Oct	NH Whites	College and more	No chronic disease	Class I obesity (30-34.9)	HH size 1+ no contact	Upper tertile	Not working	947
2	Urban	Central Arkansas	3680	1	1	18-49	Men	Sept-Oct	Hispanics	No College	No chronic disease	Overweight (25-29.9)	HH size 1+ no contact	Lower tertile	Other workers	948
2	Urban	Northwest Arkansas	1339.5	1	1	18-49	Men	Sept-Oct	NH Whites	College and more	No chronic disease	Overweight (25-29.9)	HH size 1+ no contact	Upper tertile	Other workers	949
2	Urban	Northeast Arkansas	1383.86	1	1	18-49	Men	Sept-Oct	NH Whites	No College	No chronic disease	Overweight (25-29.9)	HH size 1+ no contact	Lower tertile	Other workers	950
2	Urban	Central Arkansas	816.356	1	1	18-49	Women	Sept-Oct	NH Whites	No College	No chronic disease	Class II obesity (35-39.9)	HH size 1+ no contact	Mid tertile	Not working	951
2	Missing	Missing zip	1046.05	1	2	50+	Women	Sept-Oct		College and more	No chronic disease	Class I obesity (30-34.9)	HH size 1+ no contact	Missing	Not working	952
2	Urban	Northwest Arkansas	1339.5	1	1	18-49	Men	Sept-Oct	NH Whites	College and more	No chronic disease	Class I obesity (30-34.9)	HH size 1+ no contact	Mid tertile	Other workers	953
2	Urban	Northwest Arkansas	2058.53	1	1	18-49	Women	Sept-Oct	NH Whites	No College	No chronic disease	normal (18.5-24.9)	Contact outside HH	Upper tertile	Not working	954
2	Urban	Northwest Arkansas	1339.5	1	1	18-49	Men	Sept-Oct	NH Whites	No College	No chronic disease	Overweight (25-29.9)	HH size 1+ no contact	Mid tertile	Other workers	955
2	Urban	Northwest Arkansas	1093.3	1	1	50+	Women	Sept-Oct	NH Whites	No College	No chronic disease	Overweight (25-29.9)	HH size 1+ no contact	Mid tertile	Other workers	956
2	Rural	Southwest Arkansas	816.356	1	1	18-49	Women	Sept-Oct	NH Whites	No College	No chronic disease	Class I obesity (30-34.9)	HH size 1+ no contact	Lower tertile	Other workers	957
2	Urban	Central Arkansas	1341.28	1	1	50+	Women	Sept-Oct	NH Blacks	College and more	Any chronic disease	Overweight (25-29.9)	one person in HH no contact	Upper tertile	Not working	958
2	Rural	Southeast Arkansas	5458.33	1	1	18-49	Men	Sept-Oct	Other	College and more	No chronic disease	Class I obesity (30-34.9)	Contact outside HH	Lower tertile	Other workers	959
2	Urban	Central Arkansas	3377.69	1	1	18-49	Men	Sept-Oct	NH Whites	No College	Any chronic disease	Class II obesity (35-39.9)	Contact outside HH	Upper tertile	Other workers	960
2	Rural	Northeast Arkansas	1383.86	1	1	18-49	Men	Sept-Oct	NH Whites	No College	Any chronic disease	Class II obesity (35-39.9)	HH size 1+ no contact	Lower tertile	Other workers	961
1	Urban	Central Arkansas	3377.69	1	1	18-49	Men	Sept-Oct	NH Whites	College and more	No chronic disease	Overweight (25-29.9)	HH size 1+ no contact	Upper tertile	Other workers	962
2	Urban	Northwest Arkansas	1093.3	1	1	50+	Women	Sept-Oct	NH Whites	No College	Any chronic disease	Class II obesity (35-39.9)	HH size 1+ no contact	Mid tertile	Not working	963
2	Rural	Northeast Arkansas	1621.57	1	1	50+	Men	Sept-Oct	NH Whites	No College	Any chronic disease	Class I obesity (30-34.9)	HH size 1+ no contact	Mid tertile	Not working	964
2	Urban	Northwest Arkansas	1339.5	1	1	18-49	Men	Sept-Oct	NH Whites	College and more	Any chronic disease	normal (18.5-24.9)	HH size 1+ no contact	Mid tertile	Not working	965
2	Urban	Northwest Arkansas	889.422	1	1	18-49	Women	Sept-Oct	Hispanics	College and more	No chronic disease	normal (18.5-24.9)	HH size 1+ no contact	Lower tertile	Not working	966
2	Urban	Central Arkansas	843.392	1	1	18-49	Women	Sept-Oct	NH Whites	College and more	Any chronic disease	normal (18.5-24.9)	HH size 1+ no contact	Upper tertile	High demand essential workers	967
1	Rural	Southeast Arkansas	1062.45	1	1	50+	Women	Sept-Oct	NH Whites	No College	Any chronic disease	normal (18.5-24.9)	HH size 1+ no contact	Lower tertile	Other workers	968
2	Urban	Southeast Arkansas	2793.87	1	1	18-49	Women	Sept-Oct	NH Blacks	No College	Any chronic disease	Class III obesity (40+)	HH size 1+ no contact	Mid tertile	Not working	969
2	Rural	Northeast Arkansas	988.262	1	1	50+	Women	Sept-Oct	NH Whites	College and more	Any chronic disease	Class III obesity (40+)	HH size 1+ no contact	Lower tertile	Not working	970
2	Rural	Southeast Arkansas	1621.57	1	1	50+	Men	Sept-Oct	NH Whites	No College	No chronic disease	normal (18.5-24.9)	HH size 1+ no contact	Lower tertile	Not working	971
2	Urban	Central Arkansas	1793.92	1	1	50+	Men	Sept-Oct	NH Whites	No College	No chronic disease	Overweight (25-29.9)	HH size 1+ no contact	Upper tertile	Not working	972
2	Missing	Missing zip	1339.5	1	1	18-49	Men	Sept-Oct	NH Whites	College and more	No chronic disease	Undernourished (<18.5)	HH size 1+ no contact	Missing	Other workers	973
2	Urban	Northwest Arkansas	1124.57	1	2	50+	Women	Sept-Oct		No College	Any chronic disease	normal (18.5-24.9)	one person in HH no contact	Mid tertile	Not working	974
2	Urban	Central Arkansas	1062.45	1	1	50+	Women	Sept-Oct	NH Whites	College and more	Any chronic disease	Overweight (25-29.9)	HH size 1+ no contact	Mid tertile	Not working	975
2	Missing	Missing zip	816.356	1	1	18-49	Women	Sept-Oct	NH Whites	No College	No chronic disease	Class II obesity (35-39.9)	HH size 1+ no contact	Missing	Other workers	976
2	Urban	Northwest Arkansas	1793.92	1	1	50+	Men	Sept-Oct	NH Whites	College and more	Any chronic disease	Overweight (25-29.9)	HH size 1+ no contact	Upper tertile	Not working	977
2	Urban	Central Arkansas	2058.53	1	1	18-49	Women	Sept-Oct	NH Whites	No College	No chronic disease	Class I obesity (30-34.9)	HH size 1+ no contact	Upper tertile	Other workers	978
2	Urban	Central Arkansas	1093.3	1	1	50+	Women	Sept-Oct	NH Whites	No College	No chronic disease	Overweight (25-29.9)	HH size 1+ no contact	Mid tertile	Not working	979
2	Urban	Central Arkansas	1339.5	1	1	18-49	Men	Sept-Oct	NH Whites	No College	Any chronic disease	Class I obesity (30-34.9)	HH size 1+ no contact	Upper tertile	Other workers	980
2	Rural	Northeast Arkansas	1383.86	1	1	18-49	Men	Sept-Oct	NH Whites	No College	No chronic disease	Overweight (25-29.9)	HH size 1+ no contact	Lower tertile	Other workers	981
2	Rural	Northeast Arkansas	843.392	1	1	18-49	Women	Sept-Oct	NH Whites	No College	Any chronic disease	Class III obesity (40+)	HH size 1+ no contact	Mid tertile	Other workers	982
1	Urban	Northeast Arkansas	988.262	1	1	50+	Women	Sept-Oct	NH Whites	No College	Any chronic disease	Class III obesity (40+)	Contact outside HH	Lower tertile	High demand essential workers	983
2	Missing	Missing zip	2058.53	1	1	18-49	Women	Sept-Oct	NH Whites	No College	No chronic disease	Overweight (25-29.9)	HH size 1+ no contact	Missing	Other workers	984
2	Rural	Northwest Arkansas	843.392	1	1	18-49	Women	Sept-Oct	NH Whites	College and more	No chronic disease	Class I obesity (30-34.9)	HH size 1+ no contact	Mid tertile	Other workers	985
2	Rural	Southwest Arkansas	1621.57	1	1	50+	Men	Sept-Oct	NH Whites	College and more	Any chronic disease	Class I obesity (30-34.9)	HH size 1+ no contact	Lower tertile	Other workers	986
2	Urban	Northwest Arkansas	816.356	1	1	18-49	Women	Sept-Oct	NH Whites	No College	No chronic disease	Class I obesity (30-34.9)	HH size 1+ no contact	Upper tertile	Not working	987
2	Urban	Central Arkansas	843.392	1	1	18-49	Women	Sept-Oct	NH Whites	No College	No chronic disease	Overweight (25-29.9)	HH size 1+ no contact	Upper tertile	Other workers	988
2	Missing	Missing zip	816.356	1	1	18-49	Women	Sept-Oct	NH Whites	No College	No chronic disease	normal (18.5-24.9)	HH size 1+ no contact	Missing	Not working	989
2	Urban	Northwest Arkansas	1319.23	1	1	18-49	Women	Sept-Oct	Other	College and more	Any chronic disease	Class II obesity (35-39.9)	HH size 1+ no contact	Upper tertile	Not working	990
2	Urban	Northwest Arkansas	843.392	1	1	18-49	Women	Sept-Oct	NH Whites	College and more	No chronic disease	normal (18.5-24.9)	HH size 1+ no contact	Mid tertile	Other workers	991
2	Urban	Northeast Arkansas	2434.73	1	1	50+	Men	Sept-Oct	NH Blacks	No College	No chronic disease	Class III obesity (40+)	HH size 1+ no contact	Lower tertile	Not working	992
2	Urban	Northwest Arkansas	2058.53	1	1	18-49	Women	Sept-Oct	NH Whites	College and more	No chronic disease	normal (18.5-24.9)	HH size 1+ no contact	Upper tertile	Other workers	993
2	Urban	Central Arkansas	3377.69	1	1	18-49	Men	Sept-Oct	NH Whites	College and more	No chronic disease	Overweight (25-29.9)	HH size 1+ no contact	Lower tertile	Other workers	994
2	Urban	Central Arkansas	1093.3	1	1	50+	Women	Sept-Oct	NH Whites	College and more	Any chronic disease	normal (18.5-24.9)	HH size 1+ no contact	Mid tertile	Other workers	995
2	Urban	Central Arkansas	816.356	1	1	18-49	Women	Sept-Oct	NH Whites	No College	No chronic disease	Overweight (25-29.9)	HH size 1+ no contact	Upper tertile	Not working	996
2	Rural	Northeast Arkansas	843.392	1	1	18-49	Women	Sept-Oct	NH Whites	College and more	No chronic disease	Class III obesity (40+)	HH size 1+ no contact	Lower tertile	Other workers	997
2	Urban	Central Arkansas	1107.97	1	1	18-49	Women	Sept-Oct	NH Blacks	College and more	Any chronic disease	normal (18.5-24.9)	HH size 1+ no contact	Mid tertile	Other workers	998
2	Urban	Northeast Arkansas	1339.5	1	1	18-49	Men	Sept-Oct	NH Whites	College and more	Any chronic disease	Class I obesity (30-34.9)	one person in HH no contact	Mid tertile	Other workers	999
2	Rural	Northwest Arkansas	988.262	1	1	50+	Women	Sept-Oct	NH Whites	College and more	Any chronic disease	Class I obesity (30-34.9)	one person in HH no contact	Mid tertile	Not working	1000
2	Urban	Central Arkansas	889.422	1	1	18-49	Women	Sept-Oct	Hispanics	College and more	No chronic disease	Class I obesity (30-34.9)	HH size 1+ no contact	Lower tertile	Other workers	1001
2	Urban	Northwest Arkansas	892.706	1	2	18-49	Women	Sept-Oct		No College	Any chronic disease	Class II obesity (35-39.9)	HH size 1+ no contact	Mid tertile	Not working	1002
2	Urban	Central Arkansas	3377.69	1	1	18-49	Men	Sept-Oct	NH Whites	No College	Any chronic disease	normal (18.5-24.9)	HH size 1+ no contact	Upper tertile	Not working	1003
2	Urban	Central Arkansas	1793.92	1	1	50+	Men	Sept-Oct	NH Whites	No College	No chronic disease	Overweight (25-29.9)	HH size 1+ no contact	Lower tertile	Other workers	1004
2	Urban	Central Arkansas	1621.57	1	1	50+	Men	Sept-Oct	NH Whites	No College	No chronic disease	normal (18.5-24.9)	HH size 1+ no contact	Lower tertile	Not working	1005
2	Rural	Northeast Arkansas	843.392	1	1	18-49	Women	Sept-Oct	NH Whites	No College	Any chronic disease	Class II obesity (35-39.9)	HH size 1+ no contact	Mid tertile	Other workers	1006
2	Urban	Northwest Arkansas	816.356	1	1	18-49	Women	Sept-Oct	NH Whites	No College	No chronic disease	Class III obesity (40+)	HH size 1+ no contact	Upper tertile	Not working	1007
2	Rural	Northeast Arkansas	1062.45	1	1	50+	Women	Sept-Oct	NH Whites	No College	Any chronic disease	Class III obesity (40+)	HH size 1+ no contact	Lower tertile	Not working	1008
2	Urban	Central Arkansas	843.392	1	1	18-49	Women	Sept-Oct	NH Whites	College and more	Any chronic disease	Class I obesity (30-34.9)	HH size 1+ no contact	Lower tertile	Not working	1009
2	Urban	Central Arkansas	1319.23	1	1	18-49	Women	Sept-Oct	Other	College and more	No chronic disease	Class III obesity (40+)	HH size 1+ no contact	Upper tertile	Not working	1010
2	Urban	Northwest Arkansas	1339.5	1	1	18-49	Men	Sept-Oct	NH Whites	College and more	Any chronic disease	Class II obesity (35-39.9)	HH size 1+ no contact	Mid tertile	Other workers	1011
2	Rural	Northeast Arkansas	1621.57	1	1	50+	Men	Sept-Oct	NH Whites	No College	Any chronic disease	Class III obesity (40+)	one person in HH no contact	Mid tertile	Not working	1012
2	Urban	Northwest Arkansas	1191.15	1	1	50+	Women	Sept-Oct	Hispanics	No College	Any chronic disease	Class I obesity (30-34.9)	one person in HH no contact	Mid tertile	Other workers	1013
2	Rural	Southwest Arkansas	1341.28	1	1	50+	Women	Sept-Oct	NH Blacks	No College	Any chronic disease	Class I obesity (30-34.9)	HH size 1+ no contact	Mid tertile	High demand essential workers	1014
2	Urban	Central Arkansas	1483.84	1	1	50+	Women	Sept-Oct	NH Blacks	College and more	Any chronic disease	Class I obesity (30-34.9)	HH size 1+ no contact	Mid tertile	Other workers	1015
2	Urban	Northwest Arkansas	3377.69	1	1	18-49	Men	Sept-Oct	NH Whites	No College	No chronic disease	normal (18.5-24.9)	one person in HH no contact	Mid tertile	Not working	1016
2	Urban	Northeast Arkansas	1144.66	1	1	18-49	Women	Sept-Oct	NH Blacks	No College	No chronic disease	Class III obesity (40+)	HH size 1+ no contact	Upper tertile	Other workers	1017
2	Rural	Southwest Arkansas	1621.57	1	1	50+	Men	Sept-Oct	NH Whites	College and more	Any chronic disease	Class I obesity (30-34.9)	HH size 1+ no contact	Lower tertile	Other workers	1018
2	Urban	Northeast Arkansas	1341.28	1	1	50+	Women	Sept-Oct	NH Blacks	No College	Any chronic disease	Class II obesity (35-39.9)	Contact outside HH	Upper tertile	Not working	1019
2	Urban	Central Arkansas	988.262	1	1	50+	Women	Sept-Oct	NH Whites	College and more	Any chronic disease	Class II obesity (35-39.9)	HH size 1+ no contact	Lower tertile	Other workers	1020
2	Urban	Central Arkansas	3377.69	1	1	18-49	Men	Sept-Oct	NH Whites	No College	No chronic disease	normal (18.5-24.9)	one person in HH no contact	Upper tertile	Not working	1021
2	Urban	Central Arkansas	3377.69	1	1	18-49	Men	Sept-Oct	NH Whites	No College	No chronic disease	Class I obesity (30-34.9)	HH size 1+ no contact	Mid tertile	Other workers	1022
2	Urban	Northeast Arkansas	2058.53	1	1	18-49	Women	Sept-Oct	NH Whites	College and more	No chronic disease	normal (18.5-24.9)	HH size 1+ no contact	Lower tertile	High demand essential workers	1023
2	Rural	Northeast Arkansas	843.392	1	1	18-49	Women	Sept-Oct	NH Whites	No College	Any chronic disease	Class III obesity (40+)	one person in HH no contact	Lower tertile	Not working	1024
2	Rural	Southwest Arkansas	2366.03	1	1	50+	Men	Sept-Oct	NH Blacks	No College	Any chronic disease	Class I obesity (30-34.9)	HH size 1+ no contact	Lower tertile	Not working	1025
2	Urban	Central Arkansas	816.356	1	1	18-49	Women	Sept-Oct	NH Whites	College and more	No chronic disease	Overweight (25-29.9)	HH size 1+ no contact	Lower tertile	Other workers	1026
2	Rural	Southeast Arkansas	2242.77	1	1	18-49	Women	Sept-Oct	Hispanics	No College	No chronic disease	Class I obesity (30-34.9)	HH size 1+ no contact	Lower tertile	Not working	1027
2	Urban	Northeast Arkansas	1817.99	1	1	18-49	Men	Sept-Oct	NH Blacks	College and more	Any chronic disease	Class III obesity (40+)	one person in HH no contact	Lower tertile	Other workers	1028
1	Urban	Northeast Arkansas	1144.66	1	1	18-49	Women	Sept-Oct	NH Blacks	College and more	Any chronic disease	Class III obesity (40+)	HH size 1+ no contact	Lower tertile	Other workers	1029
2	Rural	Northeast Arkansas	1093.3	1	1	50+	Women	Sept-Oct	NH Whites	College and more	No chronic disease	normal (18.5-24.9)	HH size 1+ no contact	Lower tertile	Other workers	1030
2	Urban	Northeast Arkansas	816.356	1	1	18-49	Women	Sept-Oct	NH Whites	College and more	No chronic disease	Overweight (25-29.9)	HH size 1+ no contact	Lower tertile	Other workers	1031
1	Rural	Northeast Arkansas	1339.5	1	1	18-49	Men	Sept-Oct	NH Whites	No College	Any chronic disease	Class II obesity (35-39.9)	HH size 1+ no contact	Lower tertile	Not working	1032
1	Missing	Missing zip	2242.77	1	1	18-49	Women	Sept-Oct	Hispanics	No College	No chronic disease	Class I obesity (30-34.9)	HH size 1+ no contact	Missing	Other workers	1033
2	Urban	Central Arkansas	1362.92	1	1	18-49	Women	Sept-Oct	Other	College and more	Any chronic disease	Class II obesity (35-39.9)	HH size 1+ no contact	Lower tertile	Not working	1034
2	Missing	Missing zip	816.356	1	1	18-49	Women	Sept-Oct	NH Whites	No College	No chronic disease	Class III obesity (40+)	HH size 1+ no contact	Missing	Other workers	1035
1	Urban	Southeast Arkansas	1107.97	1	1	18-49	Women	Sept-Oct	NH Blacks	No College	No chronic disease	Overweight (25-29.9)	one person in HH no contact	Upper tertile	Not working	1036
2	Urban	Central Arkansas	1341.28	1	1	50+	Women	Sept-Oct	NH Blacks	No College	Any chronic disease	Class III obesity (40+)	HH size 1+ no contact	Lower tertile	Not working	1037
2	Rural	Northwest Arkansas	1093.3	1	1	50+	Women	Sept-Oct	NH Whites	No College	No chronic disease	Overweight (25-29.9)	HH size 1+ no contact	Lower tertile	Other workers	1038
2	Urban	Northeast Arkansas	1383.86	1	1	18-49	Men	Sept-Oct	NH Whites	College and more	No chronic disease	Class I obesity (30-34.9)	HH size 1+ no contact	Lower tertile	Not working	1039
2	Urban	Central Arkansas	1107.97	1	1	18-49	Women	Sept-Oct	NH Blacks	No College	Any chronic disease	Class III obesity (40+)	HH size 1+ no contact	Mid tertile	Not working	1040
2	Rural	Northwest Arkansas	2058.53	1	1	18-49	Women	Sept-Oct	NH Whites	No College	No chronic disease	normal (18.5-24.9)	HH size 1+ no contact	Lower tertile	Not working	1041
2	Urban	Central Arkansas	988.262	1	1	50+	Women	Sept-Oct	NH Whites	No College	Any chronic disease	Overweight (25-29.9)	HH size 1+ no contact	Upper tertile	Not working	1042
2	Rural	Northeast Arkansas	816.356	1	1	18-49	Women	Sept-Oct	NH Whites	No College	Any chronic disease	Class II obesity (35-39.9)	HH size 1+ no contact	Lower tertile	Other workers	1043
2	Urban	Central Arkansas	816.356	1	2	18-49	Women	Sept-Oct	NH Whites	College and more	Any chronic disease	Class III obesity (40+)	HH size 1+ no contact	Lower tertile	Other workers	1044
2	Urban	Northeast Arkansas	843.392	1	1	18-49	Women	Sept-Oct	NH Whites	College and more	Any chronic disease	normal (18.5-24.9)	Someone in HH positive	Lower tertile	Other workers	1045
2	Urban	Southwest Arkansas	2434.73	1	1	50+	Men	Sept-Oct	NH Blacks	No College	Any chronic disease	Class I obesity (30-34.9)	HH size 1+ no contact	Mid tertile	Other workers	1046
1	Urban	Northwest Arkansas	918.878	1	1	18-49	Women	Sept-Oct	Hispanics	No College	No chronic disease	Overweight (25-29.9)	HH size 1+ no contact	Upper tertile	Not working	1047
2	Urban	Central Arkansas	2058.53	1	1	18-49	Women	Sept-Oct	NH Whites	No College	No chronic disease	normal (18.5-24.9)	HH size 1+ no contact	Mid tertile	Other workers	1048
2	Rural	Southwest Arkansas	1093.3	1	1	50+	Women	Sept-Oct	NH Whites	College and more	Any chronic disease	Class II obesity (35-39.9)	HH size 1+ no contact	Lower tertile	Not working	1049
2	Rural	Northwest Arkansas	1621.57	1	1	50+	Men	Sept-Oct	NH Whites	No College	No chronic disease	Overweight (25-29.9)	HH size 1+ no contact	Lower tertile	Not working	1050
2	Urban	Northwest Arkansas	3377.69	1	1	18-49	Men	Sept-Oct	NH Whites	No College	No chronic disease	normal (18.5-24.9)	HH size 1+ no contact	Mid tertile	Other workers	1051
2	Urban	Northwest Arkansas	1383.86	1	1	18-49	Men	Sept-Oct	NH Whites	College and more	No chronic disease	Class II obesity (35-39.9)	HH size 1+ no contact	Upper tertile	Other workers	1052
2	Rural	Northwest Arkansas	816.356	1	1	18-49	Women	Sept-Oct	NH Whites	College and more	No chronic disease	normal (18.5-24.9)	HH size 1+ no contact	Mid tertile	Other workers	1053
	Urban	Central Arkansas		1	2	18-49	Women	Sept-Oct	NH Whites	No College	No chronic disease	Class I obesity (30-34.9)	HH size 1+ no contact	Lower tertile	Other workers	1054
2	Urban	Northwest Arkansas	1157.23	1	2	50+	Women	Sept-Oct		No College	Any chronic disease	normal (18.5-24.9)	HH size 1+ no contact	Mid tertile	Not working	1055
2	Rural	Northwest Arkansas	843.392	1	1	18-49	Women	Sept-Oct	NH Whites	No College	No chronic disease	Overweight (25-29.9)	HH size 1+ no contact	Mid tertile	Other workers	1056
2	Rural	Northwest Arkansas	889.422	1	1	18-49	Women	Sept-Oct	Hispanics	College and more	Any chronic disease	Class III obesity (40+)	HH size 1+ no contact	Lower tertile	Other workers	1057
2	Rural	Southeast Arkansas	1144.66	1	1	18-49	Women	Sept-Oct	NH Blacks	College and more	Any chronic disease	Class I obesity (30-34.9)	Contact outside HH	Lower tertile	Other workers	1058
2	Urban	Northeast Arkansas	843.392	1	1	18-49	Women	Sept-Oct	NH Whites	No College	Any chronic disease	Class III obesity (40+)	Contact outside HH	Lower tertile	Other workers	1059
2	Rural	Northwest Arkansas	1621.57	1	1	50+	Men	Sept-Oct	NH Whites	College and more	Any chronic disease	Overweight (25-29.9)	HH size 1+ no contact	Lower tertile	Other workers	1060
2	Urban	Central Arkansas	1793.92	1	1	50+	Men	Sept-Oct	NH Whites	College and more	Any chronic disease	Overweight (25-29.9)	HH size 1+ no contact	Mid tertile	Other workers	1061
2	Rural	Northwest Arkansas	816.356	1	1	18-49	Women	Sept-Oct	NH Whites	College and more	No chronic disease	Class I obesity (30-34.9)	HH size 1+ no contact	Lower tertile	Other workers	1062
2	Rural	Southeast Arkansas	1093.3	1	1	50+	Women	Sept-Oct	NH Whites	No College	No chronic disease	normal (18.5-24.9)	HH size 1+ no contact	Lower tertile	Other workers	1063
2	Rural	Southwest Arkansas	1743.3	1	1	50+	Men	Sept-Oct	NH Whites	College and more	Any chronic disease	normal (18.5-24.9)	one person in HH no contact	Lower tertile	Not working	1064
2	Rural	Southwest Arkansas	1339.5	1	1	18-49	Men	Sept-Oct	NH Whites	No College	No chronic disease	Class I obesity (30-34.9)	Contact outside HH	Lower tertile	Other workers	1065
2	Urban	Central Arkansas	988.262	1	1	50+	Women	Sept-Oct	NH Whites	College and more	No chronic disease	Class III obesity (40+)	HH size 1+ no contact	Upper tertile	Not working	1066
2	Rural	Northwest Arkansas	1093.3	1	1	50+	Women	Sept-Oct	NH Whites	College and more	No chronic disease	Overweight (25-29.9)	HH size 1+ no contact	Lower tertile	High demand essential workers	1067
2	Rural	Northwest Arkansas	2898.96	1	1	50+	Men	Sept-Oct	Other	College and more	Any chronic disease	Class I obesity (30-34.9)	HH size 1+ no contact	Lower tertile	Other workers	1068
2	Urban	Central Arkansas	988.262	1	1	50+	Women	Sept-Oct	NH Whites	No College	Any chronic disease	Class III obesity (40+)	HH size 1+ no contact	Upper tertile	Not working	1069
2	Rural	Southwest Arkansas	816.356	1	1	18-49	Women	Sept-Oct	NH Whites	No College	No chronic disease	Class II obesity (35-39.9)	HH size 1+ no contact	Lower tertile	Not working	1070
2	Urban	Northwest Arkansas	1793.92	1	1	50+	Men	Sept-Oct	NH Whites	College and more	Any chronic disease	Overweight (25-29.9)	HH size 1+ no contact	Mid tertile	Other workers	1071
2	Urban	Central Arkansas	2366.03	1	1	50+	Men	Sept-Oct	NH Blacks	College and more	Any chronic disease	Overweight (25-29.9)	one person in HH no contact	Mid tertile	Not working	1072
2	Urban	Central Arkansas	1483.84	1	1	50+	Women	Sept-Oct	NH Blacks	No College	Any chronic disease	Class III obesity (40+)	HH size 1+ no contact	Mid tertile	Not working	1073
2	Urban	Central Arkansas	988.262	1	1	50+	Women	Sept-Oct	NH Whites	College and more	Any chronic disease	Class III obesity (40+)	HH size 1+ no contact	Upper tertile	Not working	1074
2	Urban	Northwest Arkansas	1464.78	1	2	18-49	Men	Sept-Oct		College and more	No chronic disease	Class III obesity (40+)	HH size 1+ no contact	Upper tertile	Not working	1075
2	Urban	Central Arkansas	988.262	1	1	50+	Women	Sept-Oct	NH Whites	College and more	Any chronic disease	Class I obesity (30-34.9)	HH size 1+ no contact	Upper tertile	Not working	1076
2	Urban	Northwest Arkansas	1339.5	1	1	18-49	Men	Sept-Oct	NH Whites	No College	Any chronic disease	Class II obesity (35-39.9)	HH size 1+ no contact	Upper tertile	Other workers	1077
1	Rural	Northwest Arkansas	1093.3	1	1	50+	Women	Sept-Oct	NH Whites	No College	Any chronic disease	Class I obesity (30-34.9)	HH size 1+ no contact	Lower tertile	Not working	1078
2	Urban	Northeast Arkansas	2434.73	1	1	50+	Men	Sept-Oct	NH Blacks	College and more	Any chronic disease	Class I obesity (30-34.9)	Contact outside HH	Lower tertile	Other workers	1079
2	Rural	Northwest Arkansas	1124.57	1	2	50+	Women	Sept-Oct		No College	No chronic disease	Class I obesity (30-34.9)	one person in HH no contact	Lower tertile	Not working	1080
2	Urban	Central Arkansas	1383.86	1	1	18-49	Men	Sept-Oct	NH Whites	College and more	No chronic disease	Overweight (25-29.9)	Contact outside HH	Upper tertile	Other workers	1081
2	Urban	Southeast Arkansas	843.392	1	1	18-49	Women	Sept-Oct	NH Whites	College and more	Any chronic disease	Class II obesity (35-39.9)	HH size 1+ no contact	Upper tertile	Other workers	1082
2	Rural	Southwest Arkansas	1339.5	1	1	18-49	Men	Sept-Oct	NH Whites	No College	No chronic disease	Class I obesity (30-34.9)	Someone in HH positive	Lower tertile	Not working	1083
2	Urban	Central Arkansas	1743.3	1	1	50+	Men	Sept-Oct	NH Whites	College and more	Any chronic disease	Class III obesity (40+)	HH size 1+ no contact	Mid tertile	Not working	1084
2	Urban	Northwest Arkansas	1124.57	1	2	50+	Women	Sept-Oct		College and more	Any chronic disease	Overweight (25-29.9)	HH size 1+ no contact	Upper tertile	Not working	1085
2	Rural	Northwest Arkansas	1062.45	1	1	50+	Women	Sept-Oct	NH Whites	No College	Any chronic disease	Class I obesity (30-34.9)	HH size 1+ no contact	Lower tertile	Not working	1086
2	Urban	Southeast Arkansas	1062.45	1	1	50+	Women	Sept-Oct	NH Whites	No College	Any chronic disease	Overweight (25-29.9)	HH size 1+ no contact	Mid tertile	Not working	1087
2	Rural	Southeast Arkansas	1341.28	1	1	50+	Women	Sept-Oct	NH Blacks	No College	Any chronic disease	Class I obesity (30-34.9)	HH size 1+ no contact	Lower tertile	Not working	1088
2	Rural	Southeast Arkansas	816.356	1	1	18-49	Women	Sept-Oct	NH Whites	College and more	No chronic disease	Class I obesity (30-34.9)	Contact outside HH	Lower tertile	Not working	1089
2	Urban	Central Arkansas	843.392	1	1	18-49	Women	Sept-Oct	NH Whites	No College	No chronic disease	Class III obesity (40+)	HH size 1+ no contact	Mid tertile	Other workers	1090
2	Urban	Central Arkansas	988.262	1	1	50+	Women	Sept-Oct	NH Whites	College and more	Any chronic disease	normal (18.5-24.9)	HH size 1+ no contact	Lower tertile	Not working	1091
2	Rural	Northwest Arkansas	843.392	1	1	18-49	Women	Sept-Oct	NH Whites	College and more	No chronic disease	normal (18.5-24.9)	HH size 1+ no contact	Lower tertile	Other workers	1092
1	Urban	Southwest Arkansas	988.262	1	1	50+	Women	Sept-Oct	NH Whites	No College	No chronic disease	normal (18.5-24.9)	HH size 1+ no contact	Mid tertile	Other workers	1093
2	Rural	Northeast Arkansas	816.356	1	1	18-49	Women	Sept-Oct	NH Whites	No College	Any chronic disease	Class I obesity (30-34.9)	HH size 1+ no contact	Mid tertile	Other workers	1094
2	Urban	Central Arkansas	1716.38	1	2	50+	Men	Sept-Oct		No College	Any chronic disease	Overweight (25-29.9)	HH size 1+ no contact	Upper tertile	Not working	1095
2	Urban	Central Arkansas	2366.03	1	1	50+	Men	Sept-Oct	NH Blacks	No College	Any chronic disease	Class I obesity (30-34.9)	HH size 1+ no contact	Upper tertile	Not working	1096
1	Urban	Southeast Arkansas	1157.23	1	2	50+	Women	Sept-Oct		College and more	No chronic disease	normal (18.5-24.9)	Contact outside HH	Mid tertile	Other workers	1097
2	Urban	Central Arkansas	816.356	1	1	18-49	Women	Sept-Oct	NH Whites	College and more	Any chronic disease	Class I obesity (30-34.9)	HH size 1+ no contact	Upper tertile	Other workers	1098
2	Urban	Central Arkansas	1793.92	1	1	50+	Men	Sept-Oct	NH Whites	No College	No chronic disease	Class II obesity (35-39.9)	HH size 1+ no contact	Upper tertile	Other workers	1099
2	Urban	Central Arkansas	816.356	1	1	18-49	Women	Sept-Oct	NH Whites	College and more	No chronic disease	normal (18.5-24.9)	HH size 1+ no contact	Upper tertile	Other workers	1100
2	Rural	Northeast Arkansas	2058.53	1	1	18-49	Women	Sept-Oct	NH Whites	No College	Any chronic disease	Overweight (25-29.9)	Contact outside HH	Lower tertile	Not working	1101
2	Urban	Northwest Arkansas	1793.92	1	1	50+	Men	Sept-Oct	NH Whites	No College	Any chronic disease	Class I obesity (30-34.9)	HH size 1+ no contact	Upper tertile	Other workers	1102
2	Rural	Northwest Arkansas	988.262	1	1	50+	Women	Sept-Oct	NH Whites	College and more	Any chronic disease	Overweight (25-29.9)	HH size 1+ no contact	Mid tertile	Not working	1103
2	Urban	Central Arkansas	1621.57	1	1	50+	Men	Sept-Oct	NH Whites	College and more	Any chronic disease	Class III obesity (40+)	missing data	Upper tertile	Not working	1104
2	Urban	Northwest Arkansas	1743.3	1	1	50+	Men	Sept-Oct	NH Whites	No College	Any chronic disease	Class I obesity (30-34.9)	HH size 1+ no contact	Mid tertile	Not working	1105
2	Urban	Central Arkansas	3377.69	1	1	18-49	Men	Sept-Oct	NH Whites	College and more	Any chronic disease	Class II obesity (35-39.9)	HH size 1+ no contact	Lower tertile	Not working	1106
2	Urban	Northwest Arkansas	843.392	1	1	18-49	Women	Sept-Oct	NH Whites	No College	No chronic disease	Class I obesity (30-34.9)	HH size 1+ no contact	Upper tertile	Not working	1107
2	Urban	Northwest Arkansas	988.262	1	1	50+	Women	Sept-Oct	NH Whites	No College	No chronic disease	Overweight (25-29.9)	HH size 1+ no contact	Upper tertile	High demand essential workers	1108
1	Rural	Southwest Arkansas	1339.5	1	1	18-49	Men	Sept-Oct	NH Whites	No College	No chronic disease	Class III obesity (40+)	HH size 1+ no contact	Lower tertile	Other workers	1109
2	Urban	Central Arkansas	918.878	1	1	18-49	Women	Sept-Oct	Hispanics	No College	No chronic disease	normal (18.5-24.9)	one person in HH no contact	Lower tertile	Not working	1110
2	Urban	Northwest Arkansas	1062.45	1	1	50+	Women	Sept-Oct	NH Whites	College and more	Any chronic disease	Class I obesity (30-34.9)	HH size 1+ no contact	Upper tertile	Not working	1111
2	Urban	Northeast Arkansas	1062.45	1	1	50+	Women	Sept-Oct	NH Whites	College and more	Any chronic disease	normal (18.5-24.9)	one person in HH no contact	Upper tertile	Not working	1112
2	Urban	Central Arkansas	1793.92	1	1	50+	Men	Sept-Oct	NH Whites	College and more	Any chronic disease	Class III obesity (40+)	HH size 1+ no contact	Upper tertile	Not working	1113
1	Urban	Central Arkansas	2058.53	1	1	18-49	Women	Sept-Oct	NH Whites	College and more	No chronic disease	Overweight (25-29.9)	Contact outside HH	Mid tertile	High demand essential workers	1114
2	Rural	Southeast Arkansas	988.262	1	1	50+	Women	Sept-Oct	NH Whites	No College	Any chronic disease	normal (18.5-24.9)	HH size 1+ no contact	Lower tertile	Other workers	1115
2	Urban	Central Arkansas	1383.86	1	1	18-49	Men	Sept-Oct	NH Whites	College and more	No chronic disease	Class I obesity (30-34.9)	HH size 1+ no contact	Upper tertile	Not working	1116
2	Rural	Northwest Arkansas	1093.3	1	1	50+	Women	Sept-Oct	NH Whites	College and more	Any chronic disease	Class I obesity (30-34.9)	Contact outside HH	Mid tertile	High demand essential workers	1117
2	Rural	Southwest Arkansas	1062.45	1	1	50+	Women	Sept-Oct	NH Whites	College and more	Any chronic disease	normal (18.5-24.9)	HH size 1+ no contact	Lower tertile	Not working	1118
2	Urban	Central Arkansas	1743.3	1	1	50+	Men	Sept-Oct	NH Whites	College and more	No chronic disease	normal (18.5-24.9)	HH size 1+ no contact	Upper tertile	Not working	1119
2	Urban	Northwest Arkansas	1062.45	1	1	50+	Women	Sept-Oct	NH Whites	College and more	No chronic disease	normal (18.5-24.9)	HH size 1+ no contact	Mid tertile	Not working	1120
2	Urban	Northwest Arkansas	1507.72	1	1	18-49	Men	Sept-Oct	Hispanics	No College	No chronic disease	normal (18.5-24.9)	HH size 1+ no contact	Mid tertile	Not working	1121
2	Urban	Central Arkansas	1062.45	1	1	50+	Women	Sept-Oct	NH Whites	No College	Any chronic disease	Class II obesity (35-39.9)	one person in HH no contact	Upper tertile	Not working	1122
2	Urban	Northwest Arkansas	988.262	1	1	50+	Women	Sept-Oct	NH Whites	College and more	Any chronic disease	Class I obesity (30-34.9)	one person in HH no contact	Upper tertile	Not working	1123
2	Rural	Northeast Arkansas	1716.38	1	2	50+	Men	Sept-Oct		No College	Any chronic disease	Overweight (25-29.9)	HH size 1+ no contact	Lower tertile	Not working	1124
2	Rural	Northeast Arkansas	1124.57	1	2	50+	Women	Sept-Oct		No College	No chronic disease	Class II obesity (35-39.9)	HH size 1+ no contact	Lower tertile	Not working	1125
2	Urban	Northeast Arkansas	988.262	1	1	50+	Women	Sept-Oct	NH Whites	No College	Any chronic disease	Class III obesity (40+)	one person in HH no contact	Lower tertile	Not working	1126
2	Rural	Northeast Arkansas	1383.86	1	1	18-49	Men	Sept-Oct	NH Whites	College and more	No chronic disease	normal (18.5-24.9)	HH size 1+ no contact	Lower tertile	Other workers	1127
2	Urban	Northwest Arkansas	1845.23	1	2	50+	Men	Sept-Oct		College and more	Any chronic disease	Overweight (25-29.9)	HH size 1+ no contact	Upper tertile	Other workers	1128
2	Urban	Central Arkansas	1743.3	1	1	50+	Men	Sept-Oct	NH Whites	College and more	No chronic disease	normal (18.5-24.9)	HH size 1+ no contact	Upper tertile	Not working	1129
2	Rural	Southeast Arkansas	988.262	1	1	50+	Women	Sept-Oct	NH Whites	No College	No chronic disease	Class I obesity (30-34.9)	HH size 1+ no contact	Lower tertile	Not working	1130
1	Rural	Northwest Arkansas	1743.3	1	1	50+	Men	Sept-Oct	NH Whites	College and more	Any chronic disease	Overweight (25-29.9)	HH size 1+ no contact	Lower tertile	Not working	1131
2	Missing	Missing zip	1878.2	1	1	18-49	Men	Sept-Oct	NH Blacks	No College	Any chronic disease	Class I obesity (30-34.9)	one person in HH no contact	Missing	Not working	1132
2	Rural	Northeast Arkansas	1093.3	1	1	50+	Women	Sept-Oct	NH Whites	College and more	Any chronic disease	normal (18.5-24.9)	HH size 1+ no contact	Mid tertile	Other workers	1133
2	Urban	Central Arkansas	1339.5	1	1	18-49	Men	Sept-Oct	NH Whites	College and more	Any chronic disease	Class III obesity (40+)	Contact outside HH	Upper tertile	Other workers	1134
2	Rural	Northeast Arkansas	816.356	1	1	18-49	Women	Sept-Oct	NH Whites	No College	Any chronic disease	normal (18.5-24.9)	HH size 1+ no contact	Lower tertile	Not working	1135
2	Urban	Southeast Arkansas	843.392	1	1	18-49	Women	Sept-Oct	NH Whites	College and more	Any chronic disease	Class II obesity (35-39.9)	HH size 1+ no contact	Upper tertile	Other workers	1136
2	Urban	Central Arkansas	1093.3	1	1	50+	Women	Sept-Oct	NH Whites	College and more	No chronic disease	Overweight (25-29.9)	HH size 1+ no contact	Upper tertile	Other workers	1137
2	Urban	Central Arkansas	1483.84	1	1	50+	Women	Sept-Oct	NH Blacks	College and more	Any chronic disease	Overweight (25-29.9)	HH size 1+ no contact	Mid tertile	Other workers	1138
2	Urban	Central Arkansas	864.089	1	2	18-49	Women	Sept-Oct		College and more	No chronic disease	Overweight (25-29.9)	HH size 1+ no contact	Upper tertile	Other workers	1139
2	Urban	Northwest Arkansas	1362.92	1	1	18-49	Women	Sept-Oct	Other	College and more	Any chronic disease	Overweight (25-29.9)	HH size 1+ no contact	Lower tertile	Not working	1140
2	Urban	Northwest Arkansas	1464.78	1	2	18-49	Men	Sept-Oct		No College	Any chronic disease	Class I obesity (30-34.9)	HH size 1+ no contact	Mid tertile	Other workers	1141
2	Urban	Northwest Arkansas	843.392	1	1	18-49	Women	Sept-Oct	NH Whites	College and more	Any chronic disease	Class III obesity (40+)	HH size 1+ no contact	Lower tertile	Not working	1142
2	Urban	Central Arkansas	1062.45	1	1	50+	Women	Sept-Oct	NH Whites	No College	Any chronic disease	Class I obesity (30-34.9)	one person in HH no contact	Upper tertile	Not working	1143
1	Rural	Northeast Arkansas	1144.66	1	1	18-49	Women	Sept-Oct	NH Blacks	No College	Any chronic disease	Class I obesity (30-34.9)	HH size 1+ no contact	Lower tertile	Not working	1144
2	Urban	Northwest Arkansas	816.356	1	1	18-49	Women	Sept-Oct	NH Whites	College and more	No chronic disease	Overweight (25-29.9)	Contact outside HH	Mid tertile	Other workers	1145
2	Urban	Central Arkansas	988.262	1	1	50+	Women	Sept-Oct	NH Whites	College and more	Any chronic disease	Overweight (25-29.9)	HH size 1+ no contact	Lower tertile	Not working	1146
2	Urban	Central Arkansas	1383.86	1	1	18-49	Men	Sept-Oct	NH Whites	College and more	Any chronic disease	Overweight (25-29.9)	HH size 1+ no contact	Upper tertile	Other workers	1147
2	Urban	Central Arkansas	3377.69	1	1	18-49	Men	Sept-Oct	NH Whites	No College	No chronic disease	normal (18.5-24.9)	HH size 1+ no contact	Upper tertile	Other workers	1148
2	Rural	Northeast Arkansas	1793.92	1	1	50+	Men	Sept-Oct	NH Whites	College and more	No chronic disease	Overweight (25-29.9)	HH size 1+ no contact	Mid tertile	Other workers	1149
2	Urban	Northwest Arkansas	816.356	1	1	18-49	Women	Sept-Oct	NH Whites	College and more	No chronic disease	Overweight (25-29.9)	Contact outside HH	Mid tertile	Other workers	1150
2	Rural	Northwest Arkansas	988.262	1	1	50+	Women	Sept-Oct	NH Whites	No College	No chronic disease	normal (18.5-24.9)	HH size 1+ no contact	Mid tertile	Other workers	1151
2	Urban	Central Arkansas	1339.5	1	1	18-49	Men	Sept-Oct	NH Whites	No College	No chronic disease	Class I obesity (30-34.9)	HH size 1+ no contact	Upper tertile	Other workers	1152
2	Urban	Northwest Arkansas	1062.45	1	1	50+	Women	Sept-Oct	NH Whites	No College	Any chronic disease	Overweight (25-29.9)	one person in HH no contact	Mid tertile	Not working	1153
2	Rural	Northeast Arkansas	1062.45	1	1	50+	Women	Sept-Oct	NH Whites	No College	Any chronic disease	Class II obesity (35-39.9)	one person in HH no contact	Mid tertile	Not working	1154
2	Urban	Northwest Arkansas	988.262	1	1	50+	Women	Sept-Oct	NH Whites	College and more	Any chronic disease	Overweight (25-29.9)	HH size 1+ no contact	Upper tertile	Other workers	1155
2	Urban	Central Arkansas	2058.53	1	1	18-49	Women	Sept-Oct	NH Whites	No College	No chronic disease	Overweight (25-29.9)	Contact outside HH	Lower tertile	Other workers	1156
2	Urban	Northeast Arkansas	1716.38	1	2	50+	Men	Sept-Oct		No College	Any chronic disease	Class I obesity (30-34.9)	HH size 1+ no contact	Lower tertile	Not working	1157
2	Urban	Central Arkansas	2058.53	1	1	18-49	Women	Sept-Oct	NH Whites	College and more	No chronic disease	normal (18.5-24.9)	Contact outside HH	Upper tertile	Other workers	1158
2	Urban	Central Arkansas	1716.38	1	2	50+	Men	Sept-Oct		No College	Any chronic disease	Overweight (25-29.9)	HH size 1+ no contact	Upper tertile	Not working	1159
2	Urban	Northwest Arkansas	816.356	1	1	18-49	Women	Sept-Oct	NH Whites	College and more	No chronic disease	Overweight (25-29.9)	HH size 1+ no contact	Mid tertile	Other workers	1160
2	Urban	Northwest Arkansas	1383.86	1	1	18-49	Men	Sept-Oct	NH Whites	College and more	No chronic disease	Class I obesity (30-34.9)	HH size 1+ no contact	Mid tertile	Not working	1161
2	Urban	Central Arkansas	843.392	1	1	18-49	Women	Sept-Oct	NH Whites	College and more	No chronic disease	normal (18.5-24.9)	HH size 1+ no contact	Upper tertile	Other workers	1162
2	Rural	Southwest Arkansas	1107.97	1	1	18-49	Women	Sept-Oct	NH Blacks	No College	No chronic disease	Class I obesity (30-34.9)	Someone in HH positive	Mid tertile	Other workers	1163
1	Rural	Northeast Arkansas	843.392	1	1	18-49	Women	Sept-Oct	NH Whites	No College	Any chronic disease	Overweight (25-29.9)	HH size 1+ no contact	Lower tertile	Not working	1164
2	Urban	Northeast Arkansas	988.262	1	1	50+	Women	Sept-Oct	NH Whites	No College	No chronic disease	Class I obesity (30-34.9)	one person in HH no contact	Lower tertile	Other workers	1165
2	Urban	Northeast Arkansas	1093.3	1	1	50+	Women	Sept-Oct	NH Whites	College and more	No chronic disease	normal (18.5-24.9)	Contact outside HH	Upper tertile	Not working	1166
2	Rural	Northwest Arkansas	1062.45	1	1	50+	Women	Sept-Oct	NH Whites	No College	Any chronic disease	Class III obesity (40+)	one person in HH no contact	Lower tertile	Not working	1167
2	Urban	Central Arkansas	1793.92	1	1	50+	Men	Sept-Oct	NH Whites	College and more	Any chronic disease	Overweight (25-29.9)	HH size 1+ no contact	Mid tertile	Other workers	1168
2	Rural	Northeast Arkansas	816.356	1	1	18-49	Women	Sept-Oct	NH Whites	No College	No chronic disease	Overweight (25-29.9)	HH size 1+ no contact	Lower tertile	Other workers	1169
2	Rural	Northeast Arkansas	843.392	1	1	18-49	Women	Sept-Oct	NH Whites	No College	No chronic disease	Overweight (25-29.9)	Contact outside HH	Lower tertile	Not working	1170
2	Rural	Northeast Arkansas	1621.57	1	1	50+	Men	Sept-Oct	NH Whites	No College	Any chronic disease	Overweight (25-29.9)	HH size 1+ no contact	Mid tertile	Not working	1171
2	Urban	Central Arkansas	2793.87	1	1	18-49	Women	Sept-Oct	NH Blacks	No College	No chronic disease	Overweight (25-29.9)	HH size 1+ no contact	Lower tertile	Other workers	1172
1	Rural	Southwest Arkansas	3377.69	1	1	18-49	Men	Sept-Oct	NH Whites	College and more	No chronic disease	normal (18.5-24.9)	Contact outside HH	Lower tertile	High demand essential workers	1173
2	Urban	Central Arkansas	816.356	1	1	18-49	Women	Sept-Oct	NH Whites	College and more	No chronic disease	Overweight (25-29.9)	HH size 1+ no contact	Upper tertile	Other workers	1174
2	Rural	Northwest Arkansas	1341.28	1	1	50+	Women	Sept-Oct	NH Blacks	No College	No chronic disease	Class I obesity (30-34.9)	HH size 1+ no contact	Lower tertile	Not working	1175
2	Urban	Central Arkansas	1144.66	1	1	18-49	Women	Sept-Oct	NH Blacks	No College	Any chronic disease	Class III obesity (40+)	HH size 1+ no contact	Lower tertile	Not working	1176
2	Urban	Northwest Arkansas	816.356	1	1	18-49	Women	Sept-Oct	NH Whites	No College	No chronic disease	Class III obesity (40+)	HH size 1+ no contact	Mid tertile	Not working	1177
2	Urban	Central Arkansas	1062.45	1	1	50+	Women	Sept-Oct	NH Whites	College and more	Any chronic disease	Class I obesity (30-34.9)	one person in HH no contact	Upper tertile	Not working	1178
2	Rural	Northeast Arkansas	1339.5	1	1	18-49	Men	Sept-Oct	NH Whites	No College	Any chronic disease	normal (18.5-24.9)	HH size 1+ no contact	Upper tertile	Not working	1179
2	Rural	Northeast Arkansas	843.392	1	1	18-49	Women	Sept-Oct	NH Whites	College and more	Any chronic disease	Class III obesity (40+)	HH size 1+ no contact	Mid tertile	Not working	1180
2	Rural	Northeast Arkansas	988.262	1	1	50+	Women	Sept-Oct	NH Whites	No College	No chronic disease	normal (18.5-24.9)	HH size 1+ no contact	Upper tertile	Not working	1181
2	Urban	Central Arkansas	2058.53	1	1	18-49	Women	Sept-Oct	NH Whites	College and more	No chronic disease	Overweight (25-29.9)	HH size 1+ no contact	Upper tertile	Other workers	1182
2	Rural	Southwest Arkansas	816.356	1	1	18-49	Women	Sept-Oct	NH Whites	College and more	No chronic disease	Overweight (25-29.9)	HH size 1+ no contact	Lower tertile	Other workers	1183
2	Urban	Central Arkansas	988.262	1	1	50+	Women	Sept-Oct	NH Whites	College and more	Any chronic disease	Class I obesity (30-34.9)	one person in HH no contact	Lower tertile	High demand essential workers	1184
2	Rural	Northeast Arkansas	1383.86	1	1	18-49	Men	Sept-Oct	NH Whites	No College	No chronic disease	Overweight (25-29.9)	HH size 1+ no contact	Lower tertile	Not working	1185
2	Urban	Northwest Arkansas	1621.57	1	1	50+	Men	Sept-Oct	NH Whites	College and more	No chronic disease	Class I obesity (30-34.9)	Contact outside HH	Upper tertile	Not working	1186
2	Rural	Northeast Arkansas	1339.5	1	1	18-49	Men	Sept-Oct	NH Whites	No College	No chronic disease	Class II obesity (35-39.9)	HH size 1+ no contact	Mid tertile	Not working	1187
2	Rural	Southeast Arkansas	843.392	1	1	18-49	Women	Sept-Oct	NH Whites	College and more	No chronic disease	normal (18.5-24.9)	HH size 1+ no contact	Upper tertile	Other workers	1188
1	Rural	Northwest Arkansas	988.262	1	1	50+	Women	Sept-Oct	NH Whites	No College	Any chronic disease	Class II obesity (35-39.9)	one person in HH no contact	Mid tertile	Other workers	1189
2	Urban	Central Arkansas	2058.53	1	1	18-49	Women	Sept-Oct	NH Whites	No College	No chronic disease	Class I obesity (30-34.9)	HH size 1+ no contact	Lower tertile	High demand essential workers	1190
2	Urban	Northwest Arkansas	1062.45	1	1	50+	Women	Sept-Oct	NH Whites	No College	Any chronic disease	normal (18.5-24.9)	HH size 1+ no contact	Mid tertile	Not working	1191
2	Urban	Central Arkansas	988.262	1	1	50+	Women	Sept-Oct	NH Whites	No College	No chronic disease	Overweight (25-29.9)	HH size 1+ no contact	Upper tertile	Not working	1192
2	Urban	Central Arkansas	1093.3	1	1	50+	Women	Sept-Oct	NH Whites	College and more	No chronic disease	Overweight (25-29.9)	HH size 1+ no contact	Lower tertile	Other workers	1193
2	Urban	Central Arkansas	988.262	1	1	50+	Women	Sept-Oct	NH Whites	No College	Any chronic disease	Class III obesity (40+)	HH size 1+ no contact	Mid tertile	Not working	1194
2	Urban	Central Arkansas	1459.39	1	1	18-49	Men	Sept-Oct	Hispanics	College and more	Any chronic disease	Class I obesity (30-34.9)	HH size 1+ no contact	Mid tertile	Other workers	1195
2	Urban	Central Arkansas	1383.86	1	1	18-49	Men	Sept-Oct	NH Whites	No College	No chronic disease	Overweight (25-29.9)	HH size 1+ no contact	Upper tertile	Other workers	1196
2	Urban	Central Arkansas	3377.69	1	1	18-49	Men	Sept-Oct	NH Whites	No College	No chronic disease	Overweight (25-29.9)	HH size 1+ no contact	Upper tertile	Not working	1197
1	Rural	Northeast Arkansas	816.356	1	1	18-49	Women	Sept-Oct	NH Whites	No College	No chronic disease	Class III obesity (40+)	Someone in HH positive	Lower tertile	Not working	1198
2	Urban	Central Arkansas	889.422	1	1	18-49	Women	Sept-Oct	Hispanics	No College	Any chronic disease	Overweight (25-29.9)	HH size 1+ no contact	Upper tertile	Not working	1199
2	Urban	Northwest Arkansas	1383.86	1	1	18-49	Men	Sept-Oct	NH Whites	No College	No chronic disease	Class I obesity (30-34.9)	HH size 1+ no contact	Mid tertile	Other workers	1200
2	Urban	Central Arkansas	3377.69	1	1	18-49	Men	Sept-Oct	NH Whites	No College	No chronic disease	Overweight (25-29.9)	HH size 1+ no contact	Lower tertile	Not working	1201
2	Rural	Northeast Arkansas	892.706	1	2	18-49	Women	Sept-Oct		College and more	Any chronic disease	Class III obesity (40+)	HH size 1+ no contact	Lower tertile	Not working	1202
2	Rural	Southwest Arkansas	1621.57	1	1	50+	Men	Sept-Oct	NH Whites	No College	Any chronic disease	Class III obesity (40+)	HH size 1+ no contact	Lower tertile	Not working	1203
2	Urban	Northwest Arkansas	864.089	1	2	18-49	Women	Sept-Oct		College and more	No chronic disease	normal (18.5-24.9)	HH size 1+ no contact	Upper tertile	Not working	1204
1	Urban	Northwest Arkansas	1339.5	1	1	18-49	Men	Sept-Oct	NH Whites	No College	No chronic disease	Class I obesity (30-34.9)	one person in HH no contact	Upper tertile	High demand essential workers	1205
2	Rural	Northeast Arkansas	988.262	1	1	50+	Women	Sept-Oct	NH Whites	College and more	Any chronic disease	Class I obesity (30-34.9)	HH size 1+ no contact	Mid tertile	Not working	1206
2	Rural	Northwest Arkansas	988.262	1	1	50+	Women	Sept-Oct	NH Whites	College and more	Any chronic disease	normal (18.5-24.9)	HH size 1+ no contact	Lower tertile	Not working	1207
2	Urban	Northwest Arkansas	3377.69	1	1	18-49	Men	Sept-Oct	NH Whites	No College	No chronic disease	Overweight (25-29.9)	HH size 1+ no contact	Mid tertile	Not working	1208
2	Urban	Northwest Arkansas	1062.45	1	1	50+	Women	Sept-Oct	NH Whites	College and more	Any chronic disease	Overweight (25-29.9)	one person in HH no contact	Mid tertile	Not working	1209
2	Missing	Missing zip	1878.2	1	1	18-49	Men	Sept-Oct	NH Blacks	No College	Any chronic disease	Class I obesity (30-34.9)	HH size 1+ no contact	Missing	Other workers	1210
2	Urban	Northwest Arkansas	1062.45	1	1	50+	Women	Sept-Oct	NH Whites	No College	Any chronic disease	Overweight (25-29.9)	one person in HH no contact	Mid tertile	Not working	1211
2	Urban	Northwest Arkansas	1339.5	1	1	18-49	Men	Sept-Oct	NH Whites	No College	No chronic disease	Overweight (25-29.9)	HH size 1+ no contact	Mid tertile	Not working	1212
2	Urban	Northwest Arkansas	1427.49	1	2	50+		Sept-Oct		No College	Any chronic disease	normal (18.5-24.9)	HH size 1+ no contact	Upper tertile	Not working	1213
2	Urban	Central Arkansas	1339.5	1	1	18-49	Men	Sept-Oct	NH Whites	No College	Any chronic disease	Class I obesity (30-34.9)	Contact outside HH	Mid tertile	Other workers	1214
2	Urban	Central Arkansas	988.262	1	1	50+	Women	Sept-Oct	NH Whites	College and more	Any chronic disease	Class III obesity (40+)	HH size 1+ no contact	Upper tertile	Other workers	1215
2	Rural	Southeast Arkansas	1093.3	1	1	50+	Women	Sept-Oct	NH Whites	No College	Any chronic disease	Overweight (25-29.9)	HH size 1+ no contact	Lower tertile	Not working	1216
1	Rural	Southwest Arkansas	1062.45	1	1	50+	Women	Sept-Oct	NH Whites	No College	Any chronic disease	Class I obesity (30-34.9)	Contact outside HH	Lower tertile	Not working	1217
2	Rural	Northwest Arkansas	1743.3	1	1	50+	Men	Sept-Oct	NH Whites	College and more	Any chronic disease	Class II obesity (35-39.9)	HH size 1+ no contact	Mid tertile	Not working	1218
2	Urban	Northwest Arkansas	988.262	1	1	50+	Women	Sept-Oct	NH Whites	College and more	No chronic disease	Class II obesity (35-39.9)	HH size 1+ no contact	Upper tertile	Not working	1219
2	Rural	Southeast Arkansas	1743.3	1	1	50+	Men	Sept-Oct	NH Whites	College and more	Any chronic disease	Class II obesity (35-39.9)	HH size 1+ no contact	Lower tertile	Not working	1220
2	Urban	Northeast Arkansas	1062.45	1	1	50+	Women	Sept-Oct	NH Whites	College and more	Any chronic disease	Class I obesity (30-34.9)	HH size 1+ no contact	Lower tertile	Not working	1221
1	Missing	Missing zip	1107.97	1	1	18-49	Women	Sept-Oct	NH Blacks	College and more	Any chronic disease	Overweight (25-29.9)	HH size 1+ no contact	Missing	Not working	1222
2	Urban	Central Arkansas	1743.3	1	1	50+	Men	Sept-Oct	NH Whites	College and more	Any chronic disease	Class I obesity (30-34.9)	HH size 1+ no contact	Upper tertile	Not working	1223
2	Rural	Southwest Arkansas	816.356	1	1	18-49	Women	Sept-Oct	NH Whites	College and more	No chronic disease	normal (18.5-24.9)	HH size 1+ no contact	Lower tertile	Other workers	1224
2	Urban	Northeast Arkansas	1441.97	1	1	50+	Women	Sept-Oct	NH Blacks	No College	Any chronic disease	normal (18.5-24.9)	HH size 1+ no contact	Upper tertile	Not working	1225
2	Missing	Missing zip	843.392	1	1	18-49	Women	Sept-Oct	NH Whites	No College	No chronic disease	Class I obesity (30-34.9)	HH size 1+ no contact	Missing	Not working	1226
2	Rural	Southeast Arkansas	2200.82	1	1	50+	Men	Sept-Oct	NH Blacks	No College	Any chronic disease	Overweight (25-29.9)	one person in HH no contact	Lower tertile	Not working	1227
2	Rural	Northeast Arkansas	1093.3	1	1	50+	Women	Sept-Oct	NH Whites	College and more	No chronic disease	normal (18.5-24.9)	HH size 1+ no contact	Lower tertile	Not working	1228
2	Rural	Southeast Arkansas	1793.92	1	1	50+	Men	Sept-Oct	NH Whites	No College	Any chronic disease	Class I obesity (30-34.9)	HH size 1+ no contact	Lower tertile	Other workers	1229
2	Rural	Northwest Arkansas	1062.45	1	1	50+	Women	Sept-Oct	NH Whites	No College	Any chronic disease	normal (18.5-24.9)	HH size 1+ no contact	Mid tertile	Not working	1230
2	Urban	Central Arkansas	1383.86	1	1	18-49	Men	Sept-Oct	NH Whites	No College	No chronic disease	Overweight (25-29.9)	HH size 1+ no contact	Upper tertile	Other workers	1231
2	Missing	Missing zip	1093.3	1	1	50+	Women	Sept-Oct	NH Whites	College and more	Any chronic disease	Class II obesity (35-39.9)	HH size 1+ no contact	Missing	Not working	1232
2	Missing	Missing zip	1507.72	1	1	18-49	Men	Sept-Oct	Hispanics	No College	No chronic disease	normal (18.5-24.9)	HH size 1+ no contact	Missing	Other workers	1233
1	Rural	Northwest Arkansas	1062.45	1	1	50+	Women	Sept-Oct	NH Whites	No College	No chronic disease	normal (18.5-24.9)	one person in HH no contact	Lower tertile	Not working	1234
2	Urban	Southeast Arkansas	1621.57	1	1	50+	Men	Sept-Oct	NH Whites	No College	Any chronic disease	Class II obesity (35-39.9)	HH size 1+ no contact	Lower tertile	Not working	1235
2	Urban	Central Arkansas	3680	1	1	18-49	Men	Sept-Oct	Hispanics	No College	No chronic disease	Undernourished (<18.5)	HH size 1+ no contact	Lower tertile	Other workers	1236
2	Rural	Northeast Arkansas	816.356	1	1	18-49	Women	Sept-Oct	NH Whites	No College	No chronic disease	Class III obesity (40+)	HH size 1+ no contact	Mid tertile	Other workers	1237
2	Rural	Northeast Arkansas	1383.86	1	1	18-49	Men	Sept-Oct	NH Whites	No College	Any chronic disease	Overweight (25-29.9)	one person in HH no contact	Lower tertile	Other workers	1238
2	Urban	Central Arkansas	1062.45	1	1	50+	Women	Sept-Oct	NH Whites	College and more	Any chronic disease	normal (18.5-24.9)	one person in HH no contact	Mid tertile	Not working	1239
2	Rural	Southeast Arkansas	2200.82	1	1	50+	Men	Sept-Oct	NH Blacks	No College	Any chronic disease	Class III obesity (40+)	HH size 1+ no contact	Lower tertile	Not working	1240
2	Urban	Central Arkansas	816.356	1	1	18-49	Women	Sept-Oct	NH Whites	College and more	No chronic disease	normal (18.5-24.9)	HH size 1+ no contact	Upper tertile	High demand essential workers	1241
2	Urban	Central Arkansas	1339.5	1	1	18-49	Men	Sept-Oct	NH Whites	College and more	No chronic disease	Overweight (25-29.9)	HH size 1+ no contact	Upper tertile	Not working	1242
2	Urban	Central Arkansas	988.262	1	1	50+	Women	Sept-Oct	NH Whites	College and more	Any chronic disease	normal (18.5-24.9)	one person in HH no contact	Upper tertile	Not working	1243
2	Rural	Northeast Arkansas	1062.45	1	1	50+	Women	Sept-Oct	NH Whites	College and more	No chronic disease	Overweight (25-29.9)	one person in HH no contact	Lower tertile	Not working	1244
2	Urban	Central Arkansas	1621.57	1	1	50+	Men	Sept-Oct	NH Whites	No College	Any chronic disease	Overweight (25-29.9)	HH size 1+ no contact	Upper tertile	Not working	1245
2	Urban	Northwest Arkansas	3377.69	1	1	18-49	Men	Sept-Oct	NH Whites	College and more	No chronic disease	Overweight (25-29.9)	HH size 1+ no contact	Lower tertile	High demand essential workers	1246
2	Urban	Central Arkansas	1062.45	1	1	50+	Women	Sept-Oct	NH Whites	No College	Any chronic disease	normal (18.5-24.9)	one person in HH no contact	Mid tertile	Not working	1247
2	Urban	Central Arkansas	843.392	1	1	18-49	Women	Sept-Oct	NH Whites	College and more	No chronic disease	Class II obesity (35-39.9)	HH size 1+ no contact	Upper tertile	Not working	1248
1	Urban	Central Arkansas	988.262	1	1	50+	Women	Sept-Oct	NH Whites	No College	Any chronic disease	normal (18.5-24.9)	HH size 1+ no contact	Lower tertile	Not working	1249
2	Rural	Southeast Arkansas	2242.77	1	1	18-49	Women	Sept-Oct	Hispanics	No College	Any chronic disease	Class I obesity (30-34.9)	HH size 1+ no contact	Lower tertile	Not working	1250
2	Urban	Northwest Arkansas	1383.86	1	1	18-49	Men	Sept-Oct	NH Whites	No College	Any chronic disease	Class III obesity (40+)	Contact outside HH	Mid tertile	Other workers	1251
2	Rural	Northwest Arkansas	1793.92	1	1	50+	Men	Sept-Oct	NH Whites	College and more	Any chronic disease	normal (18.5-24.9)	Someone in HH positive	Lower tertile	Other workers	1252
2	Urban	Central Arkansas	1743.3	1	1	50+	Men	Sept-Oct	NH Whites	College and more	Any chronic disease	normal (18.5-24.9)	HH size 1+ no contact	Mid tertile	Not working	1253
2	Missing	Missing zip	3377.69	1	1	18-49	Men	Sept-Oct	NH Whites	No College	No chronic disease	normal (18.5-24.9)	Contact outside HH	Missing	Other workers	1254
2	Urban	Central Arkansas	1483.84	1	1	50+	Women	Sept-Oct	NH Blacks	No College	Any chronic disease	Class II obesity (35-39.9)	HH size 1+ no contact	Mid tertile	Not working	1255
2	Urban	Central Arkansas	843.392	1	1	18-49	Women	Sept-Oct	NH Whites	College and more	No chronic disease	Overweight (25-29.9)	HH size 1+ no contact	Upper tertile	High demand essential workers	1256
2	Rural	Southwest Arkansas	1093.3	1	1	50+	Women	Sept-Oct	NH Whites	No College	Any chronic disease	Class III obesity (40+)	one person in HH no contact	Mid tertile	High demand essential workers	1257
2	Urban	Central Arkansas	1743.3	1	1	50+	Men	Sept-Oct	NH Whites	No College	No chronic disease	Overweight (25-29.9)	one person in HH no contact	Upper tertile	Not working	1258
2	Urban	Central Arkansas	1621.57	1	1	50+	Men	Sept-Oct	NH Whites	College and more	Any chronic disease	Class I obesity (30-34.9)	HH size 1+ no contact	Mid tertile	Not working	1259
2	Urban	Central Arkansas	1062.45	1	1	50+	Women	Sept-Oct	NH Whites	No College	Any chronic disease	Class I obesity (30-34.9)	HH size 1+ no contact	Upper tertile	Not working	1260
2	Rural	Northeast Arkansas	1743.3	1	1	50+	Men	Sept-Oct	NH Whites	No College	Any chronic disease	Overweight (25-29.9)	one person in HH no contact	Mid tertile	Not working	1261
2	Urban	Central Arkansas	2366.03	1	1	50+	Men	Sept-Oct	NH Blacks	College and more	Any chronic disease	normal (18.5-24.9)	HH size 1+ no contact	Upper tertile	Not working	1262
2	Rural	Northeast Arkansas	1093.3	1	1	50+	Women	Sept-Oct	NH Whites	College and more	No chronic disease	Overweight (25-29.9)	HH size 1+ no contact	Lower tertile	Not working	1263
2	Rural	Southeast Arkansas	1483.84	1	1	50+	Women	Sept-Oct	NH Blacks	No College	Any chronic disease	Class III obesity (40+)	Someone in HH positive	Lower tertile	Other workers	1264
2	Urban	Central Arkansas	843.392	1	1	18-49	Women	Sept-Oct	NH Whites	No College	Any chronic disease	Class I obesity (30-34.9)	HH size 1+ no contact	Mid tertile	Not working	1265
2	Rural	Northwest Arkansas	2058.53	1	1	18-49	Women	Sept-Oct	NH Whites	College and more	No chronic disease	normal (18.5-24.9)	HH size 1+ no contact	Mid tertile	Not working	1266
2	Urban	Central Arkansas	1483.84	1	1	50+	Women	Sept-Oct	NH Blacks	College and more	No chronic disease	Overweight (25-29.9)	HH size 1+ no contact	Mid tertile	Other workers	1267
2	Rural	Northeast Arkansas	1093.3	1	1	50+	Women	Sept-Oct	NH Whites	No College	Any chronic disease	Class III obesity (40+)	HH size 1+ no contact	Lower tertile	Not working	1268
2	Rural	Southwest Arkansas	1743.3	1	1	50+	Men	Sept-Oct	NH Whites	No College	Any chronic disease	Overweight (25-29.9)	HH size 1+ no contact	Lower tertile	Not working	1269
2	Urban	Northeast Arkansas	2058.53	1	1	18-49	Women	Sept-Oct	NH Whites	No College	No chronic disease	Overweight (25-29.9)	one person in HH no contact	Upper tertile	Not working	1270
1	Rural	Southeast Arkansas	1144.66	1	1	18-49	Women	Sept-Oct	NH Blacks	No College	Any chronic disease	Overweight (25-29.9)	HH size 1+ no contact	Mid tertile	Not working	1271
2	Rural	Northwest Arkansas	892.706	1	2	18-49	Women	Sept-Oct		College and more	No chronic disease	normal (18.5-24.9)	HH size 1+ no contact	Mid tertile	Not working	1272
2	Rural	Southeast Arkansas	1743.3	1	1	50+	Men	Sept-Oct	NH Whites	No College	Any chronic disease	Class I obesity (30-34.9)	HH size 1+ no contact	Mid tertile	Not working	1273
2	Urban	Central Arkansas	1793.92	1	1	50+	Men	Sept-Oct	NH Whites	College and more	Any chronic disease	Class III obesity (40+)	one person in HH no contact	Upper tertile	Not working	1274
2	Urban	Northwest Arkansas	816.356	1	1	18-49	Women	Sept-Oct	NH Whites	No College	Any chronic disease	Class I obesity (30-34.9)	Contact outside HH	Mid tertile	Not working	1275
2	Rural	Southwest Arkansas	1093.3	1	1	50+	Women	Sept-Oct	NH Whites	College and more	No chronic disease	Overweight (25-29.9)	Contact outside HH	Mid tertile	Other workers	1276
1	Rural	Northwest Arkansas	1743.3	1	1	50+	Men	Sept-Oct	NH Whites	College and more	Any chronic disease	normal (18.5-24.9)	HH size 1+ no contact	Mid tertile	Not working	1277
1	Rural	Northeast Arkansas	816.356	1	1	18-49	Women	Sept-Oct	NH Whites	College and more	No chronic disease	Class III obesity (40+)	HH size 1+ no contact	Lower tertile	Other workers	1278
2	Urban	Central Arkansas	2434.73	1	1	50+	Men	Sept-Oct	NH Blacks	No College	Any chronic disease	Class II obesity (35-39.9)	HH size 1+ no contact	Lower tertile	Not working	1279
2	Urban	Central Arkansas	1339.5	1	1	18-49	Men	Sept-Oct	NH Whites	College and more	Any chronic disease	Class II obesity (35-39.9)	HH size 1+ no contact	Upper tertile	Not working	1280
2	Urban	Central Arkansas	1483.84	1	1	50+	Women	Sept-Oct	NH Blacks	No College	Any chronic disease	Class I obesity (30-34.9)	HH size 1+ no contact	Lower tertile	Other workers	1281
2	Urban	Northwest Arkansas	889.422	1	1	18-49	Women	Sept-Oct	Hispanics	No College	Any chronic disease	normal (18.5-24.9)	HH size 1+ no contact	Lower tertile	Not working	1282
2	Urban	Northeast Arkansas	988.262	1	1	50+	Women	Sept-Oct	NH Whites	No College	Any chronic disease	Overweight (25-29.9)	one person in HH no contact	Upper tertile	Not working	1283
2	Rural	Southwest Arkansas	1621.57	1	1	50+	Men	Sept-Oct	NH Whites	No College	Any chronic disease	Overweight (25-29.9)	HH size 1+ no contact	Lower tertile	Not working	1284
2	Urban	Central Arkansas	1793.92	1	1	50+	Men	Sept-Oct	NH Whites	College and more	Any chronic disease	Class II obesity (35-39.9)	one person in HH no contact	Upper tertile	Not working	1285
2	Urban	Central Arkansas	1107.97	1	1	18-49	Women	Sept-Oct	NH Blacks	College and more	No chronic disease	Class II obesity (35-39.9)	HH size 1+ no contact	Upper tertile	Other workers	1286
2	Urban	Central Arkansas	1062.45	1	1	50+	Women	Sept-Oct	NH Whites	College and more	Any chronic disease	Class I obesity (30-34.9)	HH size 1+ no contact	Upper tertile	Not working	1287
2	Urban	Central Arkansas	2178.89	1	2	18-49	Women	Sept-Oct		No College	No chronic disease	Class I obesity (30-34.9)	HH size 1+ no contact	Upper tertile	Not working	1288
2	Rural	Southwest Arkansas	988.262	1	1	50+	Women	Sept-Oct	NH Whites	College and more	No chronic disease	Overweight (25-29.9)	HH size 1+ no contact	Lower tertile	Not working	1289
2	Rural	Southwest Arkansas	1341.28	1	1	50+	Women	Sept-Oct	NH Blacks	College and more	Any chronic disease	Class I obesity (30-34.9)	HH size 1+ no contact	Lower tertile	Not working	1290
2	Urban	Northwest Arkansas	1046.05	1	2	50+	Women	Sept-Oct		No College	Any chronic disease	Overweight (25-29.9)	HH size 1+ no contact	Mid tertile	Not working	1291
2	Rural	Northwest Arkansas	1124.57	1	2	50+	Women	Sept-Oct		College and more	Any chronic disease	Overweight (25-29.9)	HH size 1+ no contact	Mid tertile	Not working	1292
2	Rural	Southeast Arkansas	816.356	1	1	18-49	Women	Sept-Oct	NH Whites	No College	Any chronic disease	normal (18.5-24.9)	HH size 1+ no contact	Mid tertile	High demand essential workers	1293
2	Urban	Central Arkansas	2058.53	1	1	18-49	Women	Sept-Oct	NH Whites	No College	Any chronic disease	normal (18.5-24.9)	HH size 1+ no contact	Mid tertile	Not working	1294
2	Urban	Southwest Arkansas	843.392	1	1	18-49	Women	Sept-Oct	NH Whites	No College	No chronic disease	Class I obesity (30-34.9)	HH size 1+ no contact	Mid tertile	Other workers	1295
2	Urban	Northeast Arkansas	1621.57	1	1	50+	Men	Sept-Oct	NH Whites	No College	Any chronic disease	Overweight (25-29.9)	HH size 1+ no contact	Lower tertile	Other workers	1296
2	Urban	Southwest Arkansas	1339.5	1	1	18-49	Men	Sept-Oct	NH Whites	No College	No chronic disease	Overweight (25-29.9)	HH size 1+ no contact	Mid tertile	Not working	1297
2	Rural	Northwest Arkansas	1743.3	1	1	50+	Men	Sept-Oct	NH Whites	College and more	Any chronic disease	Class III obesity (40+)	HH size 1+ no contact	Lower tertile	Not working	1298
2	Urban	Central Arkansas	1062.45	1	1	50+	Women	Sept-Oct	NH Whites	No College	Any chronic disease	normal (18.5-24.9)	HH size 1+ no contact	Upper tertile	Not working	1299
2	Urban	Central Arkansas	1383.86	1	1	18-49	Men	Sept-Oct	NH Whites	College and more	Any chronic disease	Overweight (25-29.9)	missing data	Upper tertile	Not working	1300
2	Missing	Missing zip	1062.45	1	1	50+	Women	Sept-Oct	NH Whites		Any chronic disease	normal (18.5-24.9)	HH size 1+ no contact	Missing	Other workers	1301
2	Rural	Northeast Arkansas	1743.3	1	1	50+	Men	Sept-Oct	NH Whites	No College	Any chronic disease	Class I obesity (30-34.9)	HH size 1+ no contact	Lower tertile	Not working	1302
2	Missing	Missing zip	1062.45	1	1	50+	Women	Sept-Oct	NH Whites	No College	No chronic disease	Overweight (25-29.9)	HH size 1+ no contact	Missing	Not working	1303
2	Urban	Northwest Arkansas	816.356	1	1	18-49	Women	Sept-Oct	NH Whites	College and more	No chronic disease	Class I obesity (30-34.9)	HH size 1+ no contact	Lower tertile	Other workers	1304
2	Urban	Northwest Arkansas	843.392	1	1	18-49	Women	Sept-Oct	NH Whites	No College	Any chronic disease	Class II obesity (35-39.9)	HH size 1+ no contact	Upper tertile	Not working	1305
2	Urban	Northwest Arkansas	843.392	1	1	18-49	Women	Sept-Oct	NH Whites	College and more	Any chronic disease	Class III obesity (40+)	one person in HH no contact	Upper tertile	Other workers	1306
2	Urban	Central Arkansas	1093.3	1	1	50+	Women	Sept-Oct	NH Whites	College and more	Any chronic disease	Class I obesity (30-34.9)	HH size 1+ no contact	Upper tertile	Other workers	1307
2	Urban	Central Arkansas	1793.92	1	1	50+	Men	Sept-Oct	NH Whites	No College	Any chronic disease	Class I obesity (30-34.9)	HH size 1+ no contact	Mid tertile	Not working	1308
1	Rural	Northwest Arkansas	1093.3	1	1	50+	Women	Sept-Oct	NH Whites	No College	Any chronic disease	Class I obesity (30-34.9)	Someone in HH positive	Lower tertile	High demand essential workers	1309
2	Urban	Central Arkansas	2058.53	1	1	18-49	Women	Sept-Oct	NH Whites	No College	No chronic disease	normal (18.5-24.9)	HH size 1+ no contact	Mid tertile	Other workers	1310
2	Rural	Northeast Arkansas	1093.3	1	1	50+	Women	Sept-Oct	NH Whites	No College	Any chronic disease	Overweight (25-29.9)	HH size 1+ no contact	Mid tertile	Not working	1311
2	Urban	Central Arkansas	1093.3	1	1	50+	Women	Sept-Oct	NH Whites	College and more	No chronic disease	Overweight (25-29.9)	HH size 1+ no contact	Upper tertile	Other workers	1312
2	Urban	Northwest Arkansas	843.392	1	1	18-49	Women	Sept-Oct	NH Whites	College and more	No chronic disease	Class I obesity (30-34.9)	HH size 1+ no contact	Lower tertile	Not working	1313
2	Rural	Northeast Arkansas	2058.53	1	1	18-49	Women	Sept-Oct	NH Whites	College and more	No chronic disease	Overweight (25-29.9)	HH size 1+ no contact	Mid tertile	Other workers	1314
2	Urban	Central Arkansas	988.262	1	1	50+	Women	Sept-Oct	NH Whites	College and more	Any chronic disease	Overweight (25-29.9)	one person in HH no contact	Upper tertile	Not working	1315
2	Rural	Southeast Arkansas	1093.3	1	1	50+	Women	Sept-Oct	NH Whites	No College	Any chronic disease	Class II obesity (35-39.9)	HH size 1+ no contact	Lower tertile	Other workers	1316
2	Rural	Northeast Arkansas	816.356	1	1	18-49	Women	Sept-Oct	NH Whites	College and more	No chronic disease	Overweight (25-29.9)	HH size 1+ no contact	Lower tertile	Not working	1317
2	Rural	Southwest Arkansas	1093.3	1	1	50+	Women	Sept-Oct	NH Whites	No College	No chronic disease	Overweight (25-29.9)	HH size 1+ no contact	Mid tertile	Other workers	1318
2	Missing	Missing zip	816.356	1	1	18-49	Women	Sept-Oct	NH Whites	No College	No chronic disease	Overweight (25-29.9)	HH size 1+ no contact	Missing	High demand essential workers	1319
2	Urban	Central Arkansas	816.356	1	1	18-49	Women	Sept-Oct	NH Whites	College and more	No chronic disease	Class III obesity (40+)	HH size 1+ no contact	Mid tertile	High demand essential workers	1320
2	Rural	Northwest Arkansas	816.356	1	1	18-49	Women	Sept-Oct	NH Whites	No College	No chronic disease	Class II obesity (35-39.9)	HH size 1+ no contact	Lower tertile	Not working	1321
1	Urban	Central Arkansas	816.356	1	1	18-49	Women	Sept-Oct	NH Whites	College and more	No chronic disease	Class II obesity (35-39.9)	HH size 1+ no contact	Lower tertile	Other workers	1322
2	Urban	Central Arkansas	1339.5	1	1	18-49	Men	Sept-Oct	NH Whites	College and more	Any chronic disease	Class I obesity (30-34.9)	HH size 1+ no contact	Mid tertile	High demand essential workers	1323
2	Urban	Southeast Arkansas	843.392	1	1	18-49	Women	Sept-Oct	NH Whites	No College	Any chronic disease	Class I obesity (30-34.9)	HH size 1+ no contact	Mid tertile	Not working	1324
2	Urban	Northeast Arkansas	1383.86	1	1	18-49	Men	Sept-Oct	NH Whites	College and more	No chronic disease	Class I obesity (30-34.9)	HH size 1+ no contact	Upper tertile	Other workers	1325
2	Rural	Northeast Arkansas	1107.97	1	1	18-49	Women	Sept-Oct	NH Blacks	No College	No chronic disease	Class III obesity (40+)	HH size 1+ no contact	Lower tertile	Other workers	1326
2	Rural	Northwest Arkansas	816.356	1	1	18-49	Women	Sept-Oct	NH Whites	No College	No chronic disease	Class II obesity (35-39.9)	HH size 1+ no contact	Lower tertile	Other workers	1327
2	Rural	Southwest Arkansas	816.356	1	1	18-49	Women	Sept-Oct	NH Whites	College and more	Any chronic disease	Class III obesity (40+)	HH size 1+ no contact	Mid tertile	Other workers	1328
2	Urban	Central Arkansas	816.356	1	1	18-49	Women	Nov-Dec	NH Whites	College and more	No chronic disease	Class III obesity (40+)	Contact outside HH	Upper tertile	Not working	1329
2	Urban	Central Arkansas	816.356	1	1	18-49	Women	Nov-Dec	NH Whites	College and more	No chronic disease	Undernourished (<18.5)	missing data	Upper tertile	Not working	1330
2	Urban	Central Arkansas	988.262	1	1	50+	Women	Nov-Dec	NH Whites	No College	No chronic disease	Undernourished (<18.5)	missing data	Upper tertile	Not working	1331
2	Rural	Northwest Arkansas	816.356	1	1	18-49	Women	Nov-Dec	NH Whites	No College	No chronic disease	normal (18.5-24.9)	HH size 1+ no contact	Lower tertile	Not working	1332
2	Rural	Southeast Arkansas	2793.87	1	2	18-49	Women	Nov-Dec	NH Blacks	No College	Any chronic disease	Class I obesity (30-34.9)	HH size 1+ no contact	Lower tertile	Not working	1333
2	Urban	Central Arkansas	816.356	1	1	18-49	Women	Nov-Dec	NH Whites	No College	No chronic disease	Class I obesity (30-34.9)	HH size 1+ no contact	Upper tertile	Not working	1334
2	Rural	Southwest Arkansas	988.262	1	1	50+	Women	Nov-Dec	NH Whites	College and more	No chronic disease	Overweight (25-29.9)	HH size 1+ no contact	Mid tertile	Other workers	1335
2	Urban	Central Arkansas	816.356	1	1	18-49	Women	Nov-Dec	NH Whites	College and more	No chronic disease	Class II obesity (35-39.9)	one person in HH no contact	Mid tertile	Other workers	1336
1	Urban	Central Arkansas	1383.86	1	1	18-49	Men	Nov-Dec	NH Whites	No College	Any chronic disease	Overweight (25-29.9)	HH size 1+ no contact	Upper tertile	Not working	1337
2	Rural	Northwest Arkansas	988.262	1	1	50+	Women	Nov-Dec	NH Whites	No College	Any chronic disease	Class I obesity (30-34.9)	HH size 1+ no contact	Mid tertile	Not working	1338
2	Urban	Central Arkansas	1383.86	1	1	18-49	Men	Nov-Dec	NH Whites	No College	No chronic disease	Class I obesity (30-34.9)	HH size 1+ no contact	Upper tertile	Not working	1339
2	Urban	Central Arkansas	1621.57	1	1	50+	Men	Nov-Dec	NH Whites	College and more	No chronic disease	Class III obesity (40+)	one person in HH no contact	Upper tertile	Not working	1340
2	Urban	Central Arkansas	1621.57	1	1	50+	Men	Nov-Dec	NH Whites	No College	No chronic disease	Overweight (25-29.9)	HH size 1+ no contact	Upper tertile	Not working	1341
2	Rural	Northeast Arkansas	1383.86	1	1	18-49	Men	Nov-Dec	NH Whites	No College	Any chronic disease	Class II obesity (35-39.9)	Contact outside HH	Lower tertile	Not working	1342
2	Urban	Northeast Arkansas	1062.45	1	1	50+	Women	Nov-Dec	NH Whites	No College	Any chronic disease	Overweight (25-29.9)	one person in HH no contact	Lower tertile	Not working	1343
1	Urban	Northwest Arkansas	1817.99	1	1	18-49	Men	Nov-Dec	NH Blacks	No College	Any chronic disease	Class II obesity (35-39.9)	HH size 1+ no contact	Lower tertile	Other workers	1344
2	Urban	Northwest Arkansas	816.356	1	1	18-49	Women	Nov-Dec	NH Whites	College and more	No chronic disease	normal (18.5-24.9)	HH size 1+ no contact	Upper tertile	Other workers	1345
2	Urban	Central Arkansas	1144.66	1	1	18-49	Women	Nov-Dec	NH Blacks	No College	Any chronic disease	Overweight (25-29.9)	Contact outside HH	Upper tertile	Other workers	1346
2	Missing	Missing zip	816.356	1	1	18-49	Women	Nov-Dec	NH Whites	College and more	No chronic disease	Overweight (25-29.9)	HH size 1+ no contact	Missing	Other workers	1347
2	Urban	Central Arkansas	1483.84	1	1	50+	Women	Nov-Dec	NH Blacks	College and more	No chronic disease	Class I obesity (30-34.9)	HH size 1+ no contact	Mid tertile	Other workers	1348
2	Urban	Northwest Arkansas	3377.69	1	1	18-49	Men	Nov-Dec	NH Whites	No College	No chronic disease	Class I obesity (30-34.9)	HH size 1+ no contact	Mid tertile	Other workers	1349
2	Rural	Southwest Arkansas	1093.3	1	1	50+	Women	Nov-Dec	NH Whites	No College	No chronic disease	normal (18.5-24.9)	Contact outside HH	Mid tertile	Other workers	1350
2	Urban	Central Arkansas	1062.45	1	1	50+	Women	Nov-Dec	NH Whites	No College	Any chronic disease	Class I obesity (30-34.9)	one person in HH no contact	Upper tertile	Not working	1351
2	Rural	Southeast Arkansas	1483.84	1	1	50+	Women	Nov-Dec	NH Blacks	No College	No chronic disease	Undernourished (<18.5)	one person in HH no contact	Lower tertile	Other workers	1352
2	Rural	Northeast Arkansas	1107.97	1	1	18-49	Women	Nov-Dec	NH Blacks	No College	No chronic disease	normal (18.5-24.9)	HH size 1+ no contact	Lower tertile	Other workers	1353
2	Urban	Central Arkansas	1743.3	1	1	50+	Men	Nov-Dec	NH Whites	College and more	Any chronic disease	Class III obesity (40+)	one person in HH no contact	Upper tertile	Not working	1354
2	Urban	Northwest Arkansas	1793.92	1	1	50+	Men	Nov-Dec	NH Whites	No College	Any chronic disease	Overweight (25-29.9)	HH size 1+ no contact	Upper tertile	Other workers	1355
2	Urban	Central Arkansas	1046.05	1	2	50+	Women	Nov-Dec		No College	Any chronic disease	Class II obesity (35-39.9)	one person in HH no contact	Mid tertile	Not working	1356
1	Urban	Northwest Arkansas	3680	1	1	18-49	Men	Nov-Dec	Hispanics	No College	No chronic disease	Class II obesity (35-39.9)	HH size 1+ no contact	Mid tertile	Not working	1357
2	Urban	Northwest Arkansas	1339.5	1	1	18-49	Men	Nov-Dec	NH Whites	No College	Any chronic disease	normal (18.5-24.9)	one person in HH no contact	Mid tertile	Other workers	1358
2	Rural	Northwest Arkansas	1093.3	1	1	50+	Women	Nov-Dec	NH Whites	College and more	Any chronic disease	Overweight (25-29.9)	HH size 1+ no contact	Lower tertile	High demand essential workers	1359
1	Urban	Central Arkansas	2242.77	1	1	18-49	Women	Nov-Dec	Hispanics	No College	No chronic disease	Class I obesity (30-34.9)	HH size 1+ no contact	Upper tertile	High demand essential workers	1360
2	Rural	Northeast Arkansas	3377.69	1	1	18-49	Men	Nov-Dec	NH Whites	No College	No chronic disease	normal (18.5-24.9)	HH size 1+ no contact	Mid tertile	Not working	1361
2	Rural	Northeast Arkansas	1093.3	1	1	50+	Women	Nov-Dec	NH Whites	No College	Any chronic disease	normal (18.5-24.9)	HH size 1+ no contact	Lower tertile	Not working	1362
2	Rural	Southwest Arkansas	816.356	1	1	18-49	Women	Nov-Dec	NH Whites	College and more	No chronic disease	normal (18.5-24.9)	HH size 1+ no contact	Lower tertile	Other workers	1363
2	Urban	Northwest Arkansas	988.262	1	1	50+	Women	Nov-Dec	NH Whites	No College	Any chronic disease	Class II obesity (35-39.9)	HH size 1+ no contact	Upper tertile	Not working	1364
2	Rural	Northeast Arkansas	1093.3	1	1	50+	Women	Nov-Dec	NH Whites	No College	No chronic disease	Class I obesity (30-34.9)	HH size 1+ no contact	Lower tertile	Not working	1365
2	Urban	Central Arkansas	1621.57	1	1	50+	Men	Nov-Dec	NH Whites	No College	Any chronic disease	Class II obesity (35-39.9)	Someone in HH positive	Upper tertile	Not working	1366
2	Urban	Central Arkansas	843.392	1	1	18-49	Women	Nov-Dec	NH Whites	College and more	Any chronic disease	Class I obesity (30-34.9)	HH size 1+ no contact	Upper tertile	Other workers	1367
2	Urban	Central Arkansas	1339.5	1	1	18-49	Men	Nov-Dec	NH Whites	No College	No chronic disease	normal (18.5-24.9)	HH size 1+ no contact	Upper tertile	Not working	1368
2	Urban	Central Arkansas	1144.66	1	1	18-49	Women	Nov-Dec	NH Blacks	College and more	No chronic disease	Class II obesity (35-39.9)	HH size 1+ no contact	Upper tertile	Not working	1369
2	Rural	Southeast Arkansas	1093.3	1	1	50+	Women	Nov-Dec	NH Whites	No College	Any chronic disease	Overweight (25-29.9)	HH size 1+ no contact	Lower tertile	Other workers	1370
2	Urban	Northwest Arkansas	1383.86	1	1	18-49	Men	Nov-Dec	NH Whites	College and more	No chronic disease	Class I obesity (30-34.9)	HH size 1+ no contact	Upper tertile	Other workers	1371
2	Urban	Central Arkansas	1062.45	1	1	50+	Women	Nov-Dec	NH Whites	College and more	Any chronic disease	normal (18.5-24.9)	one person in HH no contact	Upper tertile	Not working	1372
2	Urban	Central Arkansas	1621.57	1	1	50+	Men	Nov-Dec	NH Whites	No College	No chronic disease	Overweight (25-29.9)	one person in HH no contact	Mid tertile	Other workers	1373
2	Urban	Northwest Arkansas	1107.97	1	1	18-49	Women	Nov-Dec	NH Blacks	College and more	Any chronic disease	Class III obesity (40+)	HH size 1+ no contact	Upper tertile	Other workers	1374
2	Urban	Central Arkansas	1483.84	1	1	50+	Women	Nov-Dec	NH Blacks	No College	Any chronic disease	Class III obesity (40+)	HH size 1+ no contact	Lower tertile	Not working	1375
2	Rural	Southeast Arkansas	816.356	1	1	18-49	Women	Nov-Dec	NH Whites	No College	No chronic disease	Overweight (25-29.9)	HH size 1+ no contact	Lower tertile	Not working	1376
2	Rural	Northeast Arkansas	1341.28	1	1	50+	Women	Nov-Dec	NH Blacks	No College	Any chronic disease	Class III obesity (40+)	one person in HH no contact	Lower tertile	Not working	1377
2	Rural	Southwest Arkansas	843.392	1	1	18-49	Women	Nov-Dec	NH Whites	College and more	Any chronic disease	normal (18.5-24.9)	one person in HH no contact	Lower tertile	Other workers	1378
1	Urban	Central Arkansas	2058.53	1	1	18-49	Women	Nov-Dec	NH Whites	College and more	No chronic disease	Undernourished (<18.5)	HH size 1+ no contact	Upper tertile	Not working	1379
2	Urban	Northwest Arkansas	988.262	1	1	50+	Women	Nov-Dec	NH Whites	No College	Any chronic disease	Overweight (25-29.9)	one person in HH no contact	Mid tertile	Other workers	1380
1	Rural	Southeast Arkansas	2793.87	1	1	18-49	Women	Nov-Dec	NH Blacks	College and more	No chronic disease	Class I obesity (30-34.9)	HH size 1+ no contact	Lower tertile	High demand essential workers	1381
1	Urban	Central Arkansas	1383.86	1	1	18-49	Men	Nov-Dec	NH Whites	College and more	Any chronic disease	Class II obesity (35-39.9)	HH size 1+ no contact	Upper tertile	Not working	1382
2	Urban	Central Arkansas	1157.54	1	1	50+	Women	Nov-Dec	Hispanics	No College	Any chronic disease	normal (18.5-24.9)	one person in HH no contact	Mid tertile	Not working	1383
2	Urban	Central Arkansas	1062.45	1	1	50+	Women	Nov-Dec	NH Whites	College and more	No chronic disease	Class I obesity (30-34.9)	HH size 1+ no contact	Upper tertile	Other workers	1384
2	Urban	Central Arkansas	1062.45	1	1	50+	Women	Nov-Dec	NH Whites	No College	Any chronic disease	Class I obesity (30-34.9)	one person in HH no contact	Upper tertile	Not working	1385
2	Rural	Southeast Arkansas	816.356	1	1	18-49	Women	Nov-Dec	NH Whites	College and more	No chronic disease	Overweight (25-29.9)	HH size 1+ no contact	Lower tertile	Other workers	1386
2	Urban	Northwest Arkansas	1621.57	1	1	50+	Men	Nov-Dec	NH Whites	College and more	Any chronic disease	Class II obesity (35-39.9)	one person in HH no contact	Lower tertile	Not working	1387
2	Rural	Southwest Arkansas	1341.28	1	1	50+	Women	Nov-Dec	NH Blacks	No College	Any chronic disease	normal (18.5-24.9)	HH size 1+ no contact	Mid tertile	Not working	1388
2	Urban	Central Arkansas	2058.53	1	1	18-49	Women	Nov-Dec	NH Whites	College and more	No chronic disease	normal (18.5-24.9)	HH size 1+ no contact	Upper tertile	Not working	1389
2	Urban	Northwest Arkansas	2058.53	1	1	18-49	Women	Nov-Dec	NH Whites	College and more	No chronic disease	normal (18.5-24.9)	HH size 1+ no contact	Mid tertile	Not working	1390
2	Urban	Central Arkansas	3377.69	1	1	18-49	Men	Nov-Dec	NH Whites	College and more	No chronic disease	normal (18.5-24.9)	HH size 1+ no contact	Upper tertile	Other workers	1391
2	Urban	Central Arkansas	1062.45	1	1	50+	Women	Nov-Dec	NH Whites	College and more	Any chronic disease	Class I obesity (30-34.9)	one person in HH no contact	Upper tertile	Not working	1392
2	Urban	Central Arkansas	1483.84	1	1	50+	Women	Nov-Dec	NH Blacks	College and more	No chronic disease	normal (18.5-24.9)	HH size 1+ no contact	Upper tertile	Not working	1393
2	Urban	Northeast Arkansas	1621.57	1	1	50+	Men	Nov-Dec	NH Whites	No College	Any chronic disease	Class II obesity (35-39.9)	HH size 1+ no contact	Mid tertile	Not working	1394
2	Rural	Southwest Arkansas	2058.53	1	1	18-49	Women	Nov-Dec	NH Whites	No College	No chronic disease	normal (18.5-24.9)	one person in HH no contact	Lower tertile	Other workers	1395
2	Urban	Central Arkansas	1339.5	1	1	18-49	Men	Nov-Dec	NH Whites	College and more	No chronic disease	Class I obesity (30-34.9)	HH size 1+ no contact	Upper tertile	Other workers	1396
2	Urban	Northwest Arkansas	1093.3	1	1	50+	Women	Nov-Dec	NH Whites	No College	No chronic disease	Overweight (25-29.9)	HH size 1+ no contact	Mid tertile	Not working	1397
2	Rural	Northwest Arkansas	1062.45	1	1	50+	Women	Nov-Dec	NH Whites	College and more	Any chronic disease	Overweight (25-29.9)	one person in HH no contact	Lower tertile	Not working	1398
2	Urban	Central Arkansas	1441.97	1	1	50+	Women	Nov-Dec	NH Blacks	College and more	Any chronic disease	Class I obesity (30-34.9)	HH size 1+ no contact	Lower tertile	Other workers	1399
2	Rural	Northwest Arkansas	816.356	1	1	18-49	Women	Nov-Dec	NH Whites	College and more	No chronic disease	Class I obesity (30-34.9)	HH size 1+ no contact	Mid tertile	Other workers	1400
2	Rural	Southwest Arkansas	1383.86	1	1	18-49	Men	Nov-Dec	NH Whites	College and more	Any chronic disease	Overweight (25-29.9)	HH size 1+ no contact	Lower tertile	Other workers	1401
2	Rural	Southeast Arkansas	1144.66	1	1	18-49	Women	Nov-Dec	NH Blacks	No College	No chronic disease	Overweight (25-29.9)	HH size 1+ no contact	Mid tertile	Not working	1402
1	Rural	Northeast Arkansas	988.262	1	1	50+	Women	Nov-Dec	NH Whites	College and more	Any chronic disease	Overweight (25-29.9)	Someone in HH positive	Lower tertile	High demand essential workers	1403
2	Urban	Northwest Arkansas	1093.3	1	1	50+	Women	Nov-Dec	NH Whites	No College	No chronic disease	Overweight (25-29.9)	HH size 1+ no contact	Mid tertile	Not working	1404
2	Rural	Northeast Arkansas	1339.5	1	1	18-49	Men	Nov-Dec	NH Whites	No College	No chronic disease	Class I obesity (30-34.9)	HH size 1+ no contact	Lower tertile	Not working	1405
2	Rural	Southwest Arkansas	1743.3	1	1	50+	Men	Nov-Dec	NH Whites	No College	Any chronic disease	Class I obesity (30-34.9)	HH size 1+ no contact	Mid tertile	Not working	1406
1	Rural	Southwest Arkansas	1093.3	1	1	50+	Women	Nov-Dec	NH Whites	No College	Any chronic disease	Undernourished (<18.5)	HH size 1+ no contact	Lower tertile	Other workers	1407
2	Urban	Northeast Arkansas	1076.71	1	1	50+	Women	Nov-Dec	Hispanics	No College	Any chronic disease	Overweight (25-29.9)	one person in HH no contact	Lower tertile	Not working	1408
2	Urban	Northwest Arkansas	1898.81	1	2	50+	Men	Nov-Dec		College and more	Any chronic disease	Overweight (25-29.9)	HH size 1+ no contact	Upper tertile	Not working	1409
2	Urban	Northwest Arkansas	1093.3	1	1	50+	Women	Nov-Dec	NH Whites	No College	No chronic disease	Class I obesity (30-34.9)	HH size 1+ no contact	Upper tertile	Not working	1410
2	Urban	Northwest Arkansas	988.262	1	1	50+	Women	Nov-Dec	NH Whites	College and more	No chronic disease	Class I obesity (30-34.9)	HH size 1+ no contact	Mid tertile	Not working	1411
2	Urban	Central Arkansas	988.262	1	1	50+	Women	Nov-Dec	NH Whites	No College	No chronic disease	Overweight (25-29.9)	HH size 1+ no contact	Upper tertile	Not working	1412
2	Rural	Northwest Arkansas	3377.69	1	1	18-49	Men	Nov-Dec	NH Whites	No College	No chronic disease	Overweight (25-29.9)	Contact outside HH	Lower tertile	Other workers	1413
2	Urban	Central Arkansas	843.392	1	1	18-49	Women	Nov-Dec	NH Whites	No College	No chronic disease	Undernourished (<18.5)	HH size 1+ no contact	Upper tertile	Not working	1414
2	Urban	Northwest Arkansas	843.392	1	1	18-49	Women	Nov-Dec	NH Whites	College and more	Any chronic disease	Class I obesity (30-34.9)	HH size 1+ no contact	Mid tertile	Other workers	1415
2	Urban	Central Arkansas	816.356	1	1	18-49	Women	Nov-Dec	NH Whites	No College	No chronic disease	normal (18.5-24.9)	HH size 1+ no contact	Mid tertile	Not working	1416
2	Rural	Northwest Arkansas	3680	1	1	18-49	Men	Nov-Dec	Hispanics	No College	No chronic disease	Overweight (25-29.9)	HH size 1+ no contact	Lower tertile	Other workers	1417
2	Urban	Central Arkansas	1107.97	1	1	18-49	Women	Nov-Dec	NH Blacks	College and more	No chronic disease	Class II obesity (35-39.9)	HH size 1+ no contact	Upper tertile	Other workers	1418
2	Rural	Northeast Arkansas	1062.45	1	1	50+	Women	Nov-Dec	NH Whites	No College	Any chronic disease	normal (18.5-24.9)	HH size 1+ no contact	Lower tertile	Other workers	1419
2	Rural	Northeast Arkansas	1383.86	1	1	18-49	Men	Nov-Dec	NH Whites	No College	Any chronic disease	Class I obesity (30-34.9)	HH size 1+ no contact	Mid tertile	Other workers	1420
1	Urban	Northwest Arkansas	2242.77	1	1	18-49	Women	Nov-Dec	Hispanics	No College	No chronic disease	Class I obesity (30-34.9)	Someone in HH positive	Mid tertile	Other workers	1421
1	Rural	Northwest Arkansas	988.262	1	1	50+	Women	Nov-Dec	NH Whites	No College	No chronic disease	Overweight (25-29.9)	Contact outside HH	Lower tertile	Not working	1422
2	Urban	Northwest Arkansas	816.356	1	1	18-49	Women	Nov-Dec	NH Whites	No College	No chronic disease	Class II obesity (35-39.9)	HH size 1+ no contact	Mid tertile	Not working	1423
2	Rural	Southwest Arkansas	1793.92	1	1	50+	Men	Nov-Dec	NH Whites	College and more	No chronic disease	normal (18.5-24.9)	HH size 1+ no contact	Mid tertile	Other workers	1424
2	Urban	Central Arkansas	843.392	1	1	18-49	Women	Nov-Dec	NH Whites	College and more	No chronic disease	Overweight (25-29.9)	HH size 1+ no contact	Upper tertile	Other workers	1425
2	Urban	Central Arkansas	843.392	1	1	18-49	Women	Nov-Dec	NH Whites	College and more	Any chronic disease	Class I obesity (30-34.9)	HH size 1+ no contact	Upper tertile	High demand essential workers	1426
2	Urban	Northwest Arkansas	1062.45	1	1	50+	Women	Nov-Dec	NH Whites	No College	Any chronic disease	Class II obesity (35-39.9)	one person in HH no contact	Mid tertile	Not working	1427
2	Urban	Central Arkansas	1383.86	1	1	18-49	Men	Nov-Dec	NH Whites	College and more	No chronic disease	Overweight (25-29.9)	HH size 1+ no contact	Lower tertile	Other workers	1428
2	Urban	Northwest Arkansas	1793.92	1	1	50+	Men	Nov-Dec	NH Whites	No College	Any chronic disease	normal (18.5-24.9)	HH size 1+ no contact	Mid tertile	Not working	1429
2	Urban	Central Arkansas	1107.97	1	1	18-49	Women	Nov-Dec	NH Blacks	No College	No chronic disease	Class I obesity (30-34.9)	HH size 1+ no contact	Upper tertile	Not working	1430
2	Missing	Missing zip	2058.53	1	1	18-49	Women	Nov-Dec	NH Whites	No College	Any chronic disease	Class III obesity (40+)	Contact outside HH	Missing	Not working	1431
2	Urban	Central Arkansas	1144.66	1	1	18-49	Women	Nov-Dec	NH Blacks	No College	Any chronic disease	Class II obesity (35-39.9)	HH size 1+ no contact	Mid tertile	Not working	1432
2	Urban	Central Arkansas	1339.5	1	1	18-49	Men	Nov-Dec	NH Whites	College and more	No chronic disease	Overweight (25-29.9)	HH size 1+ no contact	Upper tertile	Other workers	1433
2	Urban	Central Arkansas	1621.57	1	1	50+	Men	Nov-Dec	NH Whites	College and more	Any chronic disease	Undernourished (<18.5)	HH size 1+ no contact	Upper tertile	Not working	1434
2	Urban	Southeast Arkansas	1878.2	1	1	18-49	Men	Nov-Dec	NH Blacks	College and more	Any chronic disease	Class III obesity (40+)	Someone in HH positive	Mid tertile	Other workers	1435
2	Missing	Missing zip	892.706	1	2	18-49	Women	Nov-Dec		College and more	No chronic disease	Class III obesity (40+)	HH size 1+ no contact	Missing	Other workers	1436
2	Urban	Central Arkansas	1107.97	1	1	18-49	Women	Nov-Dec	NH Blacks	No College	No chronic disease	Overweight (25-29.9)	one person in HH no contact	Lower tertile	Not working	1437
2	Urban	Northwest Arkansas	2058.53	1	1	18-49	Women	Nov-Dec	NH Whites	No College	No chronic disease	Overweight (25-29.9)	HH size 1+ no contact	Upper tertile	Other workers	1438
2	Rural	Southwest Arkansas	1383.86	1	1	18-49	Men	Nov-Dec	NH Whites	No College	No chronic disease	Class II obesity (35-39.9)	HH size 1+ no contact	Mid tertile	High demand essential workers	1439
2	Urban	Northwest Arkansas	1743.3	1	1	50+	Men	Nov-Dec	NH Whites	College and more	Any chronic disease	Overweight (25-29.9)	one person in HH no contact	Upper tertile	Not working	1440
2	Rural	Southwest Arkansas	2434.73	1	1	50+	Men	Nov-Dec	NH Blacks	No College	No chronic disease	Class III obesity (40+)	HH size 1+ no contact	Mid tertile	Not working	1441
2	Urban	Central Arkansas	3377.69	1	1	18-49	Men	Nov-Dec	NH Whites	College and more	No chronic disease	Overweight (25-29.9)	HH size 1+ no contact	Lower tertile	Not working	1442
2	Urban	Central Arkansas	1621.57	1	1	50+	Men	Nov-Dec	NH Whites	No College	No chronic disease	Class I obesity (30-34.9)	HH size 1+ no contact	Upper tertile	Not working	1443
2	Urban	Central Arkansas	816.356	1	1	18-49	Women	Nov-Dec	NH Whites	College and more	No chronic disease	normal (18.5-24.9)	HH size 1+ no contact	Upper tertile	Other workers	1444
2	Rural	Southeast Arkansas	864.089	1	2	18-49	Women	Nov-Dec		No College	No chronic disease	normal (18.5-24.9)	HH size 1+ no contact	Lower tertile	Not working	1445
2	Rural	Southeast Arkansas	1383.86	1	1	18-49	Men	Nov-Dec	NH Whites	No College	No chronic disease	Class II obesity (35-39.9)	missing data	Lower tertile	Other workers	1446
2	Urban	Central Arkansas	2793.87	1	1	18-49	Women	Nov-Dec	NH Blacks	No College	No chronic disease	Class II obesity (35-39.9)	one person in HH no contact	Upper tertile	Other workers	1447
2	Urban	Northwest Arkansas	1621.57	1	1	50+	Men	Nov-Dec	NH Whites	College and more	Any chronic disease	Class I obesity (30-34.9)	HH size 1+ no contact	Mid tertile	Not working	1448
2	Urban	Central Arkansas	1062.45	1	1	50+	Women	Nov-Dec	NH Whites	No College	No chronic disease	normal (18.5-24.9)	one person in HH no contact	Upper tertile	Other workers	1449
2	Missing	Missing zip	1093.3	1	1	50+	Women	Nov-Dec	NH Whites	College and more	Any chronic disease	Class II obesity (35-39.9)	HH size 1+ no contact	Missing	Not working	1450
2	Urban	Northwest Arkansas	918.878	1	1	18-49	Women	Nov-Dec	Hispanics	No College	Any chronic disease	Class III obesity (40+)	HH size 1+ no contact	Mid tertile	Not working	1451
2	Rural	Northeast Arkansas	1743.3	1	1	50+	Men	Nov-Dec	NH Whites	College and more	Any chronic disease	Class I obesity (30-34.9)	HH size 1+ no contact	Mid tertile	Not working	1452
1	Rural	Southwest Arkansas	889.422	1	1	18-49	Women	Nov-Dec	Hispanics	College and more	No chronic disease	Overweight (25-29.9)	Someone in HH positive	Lower tertile	Not working	1453
2	Rural	Northwest Arkansas	1157.23	1	2	50+	Women	Nov-Dec		College and more	Any chronic disease	normal (18.5-24.9)	Contact outside HH	Mid tertile	Not working	1454
2	Rural	Southeast Arkansas	816.356	1	1	18-49	Women	Nov-Dec	NH Whites	College and more	Any chronic disease	Class II obesity (35-39.9)	HH size 1+ no contact	Lower tertile	Other workers	1455
2	Rural	Northwest Arkansas	1743.3	1	1	50+	Men	Nov-Dec	NH Whites	No College	Any chronic disease	Class II obesity (35-39.9)	HH size 1+ no contact	Mid tertile	Not working	1456
2	Urban	Northeast Arkansas	1062.45	1	1	50+	Women	Nov-Dec	NH Whites	No College	Any chronic disease	normal (18.5-24.9)	one person in HH no contact	Lower tertile	Not working	1457
2	Urban	Northwest Arkansas	1124.57	1	2	50+	Women	Nov-Dec		College and more	Any chronic disease	Overweight (25-29.9)	one person in HH no contact	Upper tertile	Not working	1458
1	Urban	Central Arkansas	816.356	1	1	18-49	Women	Nov-Dec	NH Whites	College and more	No chronic disease	Overweight (25-29.9)	Someone in HH positive	Upper tertile	High demand essential workers	1459
2	Rural	Northeast Arkansas	864.089	1	2	18-49	Women	Nov-Dec		No College	Any chronic disease	normal (18.5-24.9)	HH size 1+ no contact	Mid tertile	High demand essential workers	1460
2	Rural	Southeast Arkansas	2058.53	1	1	18-49	Women	Nov-Dec	NH Whites	No College	Any chronic disease	Overweight (25-29.9)	HH size 1+ no contact	Lower tertile	Other workers	1461
2	Urban	Northwest Arkansas	816.356	1	1	18-49	Women	Nov-Dec	NH Whites	College and more	No chronic disease	normal (18.5-24.9)	HH size 1+ no contact	Mid tertile	Other workers	1462
2	Urban	Central Arkansas	816.356	1	1	18-49	Women	Nov-Dec	NH Whites	College and more	No chronic disease	Class II obesity (35-39.9)	HH size 1+ no contact	Upper tertile	Not working	1463
1	Rural	Northeast Arkansas	1093.3	1	1	50+	Women	Nov-Dec	NH Whites	No College	Any chronic disease	Class II obesity (35-39.9)	HH size 1+ no contact	Mid tertile	Not working	1464
2	Urban	Northwest Arkansas	1339.5	1	1	18-49	Men	Nov-Dec	NH Whites	College and more	No chronic disease	normal (18.5-24.9)	HH size 1+ no contact	Upper tertile	Other workers	1465
2	Rural	Southeast Arkansas	1191.15	1	1	50+	Women	Nov-Dec	Hispanics	No College	No chronic disease	Class II obesity (35-39.9)	one person in HH no contact	Lower tertile	Other workers	1466
2	Missing	Missing zip	1793.92	1	1	50+	Men	Nov-Dec	NH Whites	College and more	Any chronic disease	normal (18.5-24.9)	HH size 1+ no contact	Missing	Not working	1467
2	Urban	Central Arkansas	1319.23	1	1	18-49	Women	Nov-Dec	Other	College and more	No chronic disease	normal (18.5-24.9)	HH size 1+ no contact	Upper tertile	Other workers	1468
1	Rural	Southwest Arkansas	1093.3	1	1	50+	Women	Nov-Dec	NH Whites	No College	No chronic disease	Class I obesity (30-34.9)	Contact outside HH	Lower tertile	High demand essential workers	1469
2	Rural	Northwest Arkansas	1621.57	1	1	50+	Men	Nov-Dec	NH Whites	No College	Any chronic disease	Overweight (25-29.9)	HH size 1+ no contact	Lower tertile	Other workers	1470
2	Urban	Central Arkansas	1743.3	1	1	50+	Men	Nov-Dec	NH Whites	College and more	Any chronic disease	Class II obesity (35-39.9)	HH size 1+ no contact	Upper tertile	Other workers	1471
2	Rural	Southwest Arkansas	1093.3	1	1	50+	Women	Nov-Dec	NH Whites	No College	No chronic disease	Overweight (25-29.9)	HH size 1+ no contact	Lower tertile	Not working	1472
2	Urban	Central Arkansas	1107.97	1	1	18-49	Women	Nov-Dec	NH Blacks	College and more	No chronic disease	Class I obesity (30-34.9)	HH size 1+ no contact	Upper tertile	High demand essential workers	1473
2	Rural	Northeast Arkansas	918.878	1	1	18-49	Women	Nov-Dec	Hispanics	No College	No chronic disease	Class II obesity (35-39.9)	HH size 1+ no contact	Lower tertile	Not working	1474
2	Urban	Northeast Arkansas	816.356	1	1	18-49	Women	Nov-Dec	NH Whites	College and more	No chronic disease	Class I obesity (30-34.9)	HH size 1+ no contact	Lower tertile	Not working	1475
2	Rural	Northwest Arkansas	889.422	1	1	18-49	Women	Nov-Dec	Hispanics	No College	No chronic disease	Class II obesity (35-39.9)	Someone in HH positive	Lower tertile	Other workers	1476
2	Urban	Central Arkansas	1339.5	1	1	18-49	Men	Nov-Dec	NH Whites	No College	No chronic disease	Overweight (25-29.9)	Contact outside HH	Lower tertile	Other workers	1477
1	Urban	Central Arkansas	1062.45	1	1	50+	Women	Nov-Dec	NH Whites	College and more	Any chronic disease	normal (18.5-24.9)	HH size 1+ no contact	Upper tertile	Not working	1478
1	Rural	Southwest Arkansas	843.392	1	1	18-49	Women	Nov-Dec	NH Whites	College and more	No chronic disease	Overweight (25-29.9)	one person in HH no contact	Mid tertile	Other workers	1479
2	Urban	Central Arkansas	816.356	1	1	18-49	Women	Nov-Dec	NH Whites	College and more	No chronic disease	normal (18.5-24.9)	Contact outside HH	Upper tertile	High demand essential workers	1480
2	Urban	Central Arkansas	1441.97	1	1	50+	Women	Nov-Dec	NH Blacks	No College	Any chronic disease	Class III obesity (40+)	one person in HH no contact	Mid tertile	Not working	1481
2	Urban	Central Arkansas	2793.87	1	1	18-49	Women	Nov-Dec	NH Blacks	No College	Any chronic disease	Class III obesity (40+)	HH size 1+ no contact	Upper tertile	Other workers	1482
2	Urban	Northwest Arkansas	2058.53	1	1	18-49	Women	Nov-Dec	NH Whites	College and more	No chronic disease	normal (18.5-24.9)	HH size 1+ no contact	Mid tertile	Other workers	1483
1	Urban	Northwest Arkansas	1339.5	1	1	18-49	Men	Nov-Dec	NH Whites	No College	No chronic disease	Overweight (25-29.9)	HH size 1+ no contact	Mid tertile	Other workers	1484
2	Rural	Northwest Arkansas	1093.3	1	1	50+	Women	Nov-Dec	NH Whites	No College	Any chronic disease	Class I obesity (30-34.9)	HH size 1+ no contact	Lower tertile	Other workers	1485
2	Urban	Northwest Arkansas	816.356	1	1	18-49	Women	Nov-Dec	NH Whites	College and more	No chronic disease	Class III obesity (40+)	HH size 1+ no contact	Mid tertile	Other workers	1486
1	Rural	Southwest Arkansas	816.356	1	1	18-49	Women	Nov-Dec	NH Whites	College and more	Any chronic disease	Class III obesity (40+)	HH size 1+ no contact	Lower tertile	High demand essential workers	1487
2	Urban	Northwest Arkansas	918.878	1	1	18-49	Women	Nov-Dec	Hispanics	College and more	No chronic disease	Class II obesity (35-39.9)	HH size 1+ no contact	Mid tertile	Other workers	1488
2	Urban	Northwest Arkansas	1383.86	1	1	18-49	Men	Nov-Dec	NH Whites	No College	Any chronic disease	Overweight (25-29.9)	HH size 1+ no contact	Upper tertile	Other workers	1489
2	Rural	Northeast Arkansas	843.392	1	1	18-49	Women	Nov-Dec	NH Whites	College and more	No chronic disease	Overweight (25-29.9)	HH size 1+ no contact	Mid tertile	Other workers	1490
2	Urban	Northeast Arkansas	843.392	1	1	18-49	Women	Nov-Dec	NH Whites	No College	Any chronic disease	Class II obesity (35-39.9)	one person in HH no contact	Lower tertile	Other workers	1491
2	Rural	Northeast Arkansas	843.392	1	1	18-49	Women	Nov-Dec	NH Whites	College and more	No chronic disease	Overweight (25-29.9)	Someone in HH positive	Mid tertile	Not working	1492
1	Urban	Central Arkansas	1339.5	1	1	18-49	Men	Nov-Dec	NH Whites	College and more	No chronic disease	Class III obesity (40+)	one person in HH no contact	Upper tertile	Other workers	1493
2	Rural	Northwest Arkansas	988.262	1	1	50+	Women	Nov-Dec	NH Whites	No College	No chronic disease	normal (18.5-24.9)	HH size 1+ no contact	Lower tertile	Not working	1494
2	Urban	Central Arkansas	1383.86	1	1	18-49	Men	Nov-Dec	NH Whites	No College	No chronic disease	Overweight (25-29.9)	HH size 1+ no contact	Mid tertile	Other workers	1495
2	Missing	Missing zip	1417.82	1	2	18-49	Men	Nov-Dec		College and more	No chronic disease	Overweight (25-29.9)	one person in HH no contact	Missing	Not working	1496
2	Rural	Southwest Arkansas	988.262	1	1	50+	Women	Nov-Dec	NH Whites	No College	Any chronic disease	Overweight (25-29.9)	HH size 1+ no contact	Mid tertile	Other workers	1497
2	Rural	Northwest Arkansas	1743.3	1	1	50+	Men	Nov-Dec	NH Whites	College and more	No chronic disease	Overweight (25-29.9)	HH size 1+ no contact	Lower tertile	Not working	1498
1	Missing	Missing zip	3377.69	1	1	18-49	Men	Nov-Dec	NH Whites	No College	No chronic disease	Overweight (25-29.9)	Contact outside HH	Missing	Other workers	1499
2	Urban	Central Arkansas	1144.66	1	1	18-49	Women	Nov-Dec	NH Blacks	College and more	No chronic disease	Overweight (25-29.9)	HH size 1+ no contact	Mid tertile	Other workers	1500
1	Urban	Northwest Arkansas	889.422	1	1	18-49	Women	Nov-Dec	Hispanics	No College	Any chronic disease	Class II obesity (35-39.9)	HH size 1+ no contact	Mid tertile	High demand essential workers	1501
2	Urban	Central Arkansas	816.356	1	1	18-49	Women	Nov-Dec	NH Whites	No College	Any chronic disease	Class I obesity (30-34.9)	HH size 1+ no contact	Upper tertile	Not working	1502
1	Rural	Northeast Arkansas	988.262	1	1	50+	Women	Nov-Dec	NH Whites	No College	Any chronic disease	Class III obesity (40+)	one person in HH no contact	Lower tertile	Not working	1503
2	Urban	Southeast Arkansas	1878.2	1	1	18-49	Men	Nov-Dec	NH Blacks	No College	Any chronic disease	Overweight (25-29.9)	HH size 1+ no contact	Lower tertile	Not working	1504
2	Rural	Northwest Arkansas	864.089	1	2	18-49	Women	Nov-Dec		College and more	No chronic disease	Class I obesity (30-34.9)	HH size 1+ no contact	Lower tertile	High demand essential workers	1505
2	Rural	Northeast Arkansas	1093.3	1	1	50+	Women	Nov-Dec	NH Whites	No College	Any chronic disease	Class III obesity (40+)	HH size 1+ no contact	Lower tertile	Not working	1506
2	Urban	Northwest Arkansas	2058.53	1	1	18-49	Women	Nov-Dec	NH Whites	No College	No chronic disease	Overweight (25-29.9)	HH size 1+ no contact	Mid tertile	Not working	1507
2	Urban	Central Arkansas	1144.66	1	1	18-49	Women	Nov-Dec	NH Blacks	No College	Any chronic disease	Class I obesity (30-34.9)	HH size 1+ no contact	Lower tertile	Other workers	1508
2	Urban	Central Arkansas	1062.45	1	1	50+	Women	Nov-Dec	NH Whites	College and more	Any chronic disease	Overweight (25-29.9)	HH size 1+ no contact	Upper tertile	Not working	1509
1	Urban	Northwest Arkansas	1383.86	1	1	18-49	Men	Nov-Dec	NH Whites	No College	No chronic disease	Class I obesity (30-34.9)	Contact outside HH	Lower tertile	Other workers	1510
2	Urban	Southeast Arkansas	2793.87	1	1	18-49	Women	Nov-Dec	NH Blacks	No College	No chronic disease	normal (18.5-24.9)	HH size 1+ no contact	Upper tertile	Other workers	1511
2	Urban	Northwest Arkansas	1383.86	1	1	18-49	Men	Nov-Dec	NH Whites	College and more	Any chronic disease	Class II obesity (35-39.9)	HH size 1+ no contact	Mid tertile	Other workers	1512
1	Rural	Northeast Arkansas	1793.92	1	1	50+	Men	Nov-Dec	NH Whites	No College	No chronic disease	Class II obesity (35-39.9)	Someone in HH positive	Lower tertile	Other workers	1513
2	Rural	Northwest Arkansas	1339.5	1	1	18-49	Men	Nov-Dec	NH Whites	No College	No chronic disease	Class I obesity (30-34.9)	HH size 1+ no contact	Mid tertile	Not working	1514
2	Urban	Central Arkansas	2793.87	1	1	18-49	Women	Nov-Dec	NH Blacks	No College	No chronic disease	normal (18.5-24.9)	HH size 1+ no contact	Mid tertile	Other workers	1515
2	Urban	Northwest Arkansas	1716.38	1	2	50+	Men	Nov-Dec		College and more	Any chronic disease	normal (18.5-24.9)	HH size 1+ no contact	Upper tertile	Not working	1516
2	Rural	Northwest Arkansas	1093.3	1	1	50+	Women	Nov-Dec	NH Whites	No College	Any chronic disease	Class III obesity (40+)	Someone in HH positive	Lower tertile	Other workers	1517
2	Urban	Central Arkansas	843.392	1	1	18-49	Women	Nov-Dec	NH Whites	College and more	No chronic disease	normal (18.5-24.9)	HH size 1+ no contact	Upper tertile	High demand essential workers	1518
2	Rural	Northeast Arkansas	988.262	1	1	50+	Women	Nov-Dec	NH Whites	No College	No chronic disease	normal (18.5-24.9)	one person in HH no contact	Mid tertile	Not working	1519
2	Rural	Northeast Arkansas	988.262	1	1	50+	Women	Nov-Dec	NH Whites	No College	Any chronic disease	Class II obesity (35-39.9)	Contact outside HH	Lower tertile	High demand essential workers	1520
2	Urban	Central Arkansas	1817.99	1	1	18-49	Men	Nov-Dec	NH Blacks	No College	Any chronic disease	Class I obesity (30-34.9)	one person in HH no contact	Lower tertile	Not working	1521
2	Urban	Central Arkansas	1093.3	1	1	50+	Women	Nov-Dec	NH Whites	College and more	Any chronic disease	Overweight (25-29.9)	Someone in HH positive	Upper tertile	Not working	1522
2	Urban	Northwest Arkansas	2058.53	1	1	18-49	Women	Nov-Dec	NH Whites	No College	No chronic disease	Class I obesity (30-34.9)	HH size 1+ no contact	Mid tertile	Not working	1523
2	Urban	Central Arkansas	1483.84	1	1	50+	Women	Nov-Dec	NH Blacks	College and more	Any chronic disease	Overweight (25-29.9)	HH size 1+ no contact	Upper tertile	Not working	1524
2	Urban	Northwest Arkansas	1093.3	1	1	50+	Women	Nov-Dec	NH Whites	No College	No chronic disease	normal (18.5-24.9)	HH size 1+ no contact	Upper tertile	Not working	1525
2	Rural	Northeast Arkansas	816.356	1	1	18-49	Women	Nov-Dec	NH Whites	No College	No chronic disease	normal (18.5-24.9)	HH size 1+ no contact	Mid tertile	High demand essential workers	1526
2	Urban	Central Arkansas	988.262	1	1	50+	Women	Nov-Dec	NH Whites	No College	Any chronic disease	Overweight (25-29.9)	HH size 1+ no contact	Mid tertile	Not working	1527
2	Urban	Central Arkansas	1046.05	1	2	50+	Women	Nov-Dec		College and more	No chronic disease	Class I obesity (30-34.9)	HH size 1+ no contact	Mid tertile	Not working	1528
2	Rural	Northeast Arkansas	1793.92	1	1	50+	Men	Nov-Dec	NH Whites	No College	Any chronic disease	normal (18.5-24.9)	one person in HH no contact	Lower tertile	Not working	1529
2	Urban	Northwest Arkansas	1383.86	1	1	18-49	Men	Nov-Dec	NH Whites	College and more	Any chronic disease	Class III obesity (40+)	HH size 1+ no contact	Upper tertile	Other workers	1530
2	Rural	Southwest Arkansas	1157.23	1	2	50+	Women	Nov-Dec		No College	No chronic disease	Overweight (25-29.9)	Contact outside HH	Lower tertile	Other workers	1531
2	Urban	Northwest Arkansas	843.392	1	1	18-49	Women	Nov-Dec	NH Whites	No College	Any chronic disease	Overweight (25-29.9)	one person in HH no contact	Mid tertile	Other workers	1532
2	Rural	Northeast Arkansas	1093.3	1	1	50+	Women	Nov-Dec	NH Whites	No College	No chronic disease	normal (18.5-24.9)	HH size 1+ no contact	Mid tertile	Not working	1533
2	Urban	Northwest Arkansas	1483.84	1	1	50+	Women	Nov-Dec	NH Blacks	No College	Any chronic disease	Class I obesity (30-34.9)	HH size 1+ no contact	Upper tertile	Not working	1534
2	Rural	Northeast Arkansas	843.392	1	1	18-49	Women	Nov-Dec	NH Whites	No College	Any chronic disease	Class I obesity (30-34.9)	Contact outside HH	Lower tertile	High demand essential workers	1535
2	Missing	Missing zip	1124.57	1	2	50+	Women	Nov-Dec		College and more	Any chronic disease	Class II obesity (35-39.9)	one person in HH no contact	Missing	Not working	1536
2	Urban	Northwest Arkansas	2058.53	1	1	18-49	Women	Nov-Dec	NH Whites	College and more	No chronic disease	normal (18.5-24.9)	HH size 1+ no contact	Mid tertile	Other workers	1537
2	Urban	Central Arkansas	1483.84	1	1	50+	Women	Nov-Dec	NH Blacks	College and more	Any chronic disease	Class I obesity (30-34.9)	HH size 1+ no contact	Mid tertile	Not working	1538
2	Urban	Central Arkansas	1107.97	1	1	18-49	Women	Nov-Dec	NH Blacks	College and more	No chronic disease	normal (18.5-24.9)	HH size 1+ no contact	Mid tertile	Other workers	1539
2	Rural	Northeast Arkansas	816.356	1	1	18-49	Women	Nov-Dec	NH Whites	College and more	No chronic disease	normal (18.5-24.9)	HH size 1+ no contact	Upper tertile	Other workers	1540
2	Missing	Missing zip	816.356	1	1	18-49	Women	Nov-Dec	NH Whites	No College	No chronic disease	Overweight (25-29.9)	HH size 1+ no contact	Missing	High demand essential workers	1541
2	Urban	Southwest Arkansas	988.262	1	1	50+	Women	Nov-Dec	NH Whites	College and more	Any chronic disease	Class III obesity (40+)	HH size 1+ no contact	Mid tertile	Not working	1542
2	Urban	Central Arkansas	1144.66	1	1	18-49	Women	Nov-Dec	NH Blacks	No College	No chronic disease	Class I obesity (30-34.9)	HH size 1+ no contact	Lower tertile	Other workers	1543
2	Urban	Central Arkansas	988.262	1	1	50+	Women	Nov-Dec	NH Whites	No College	Any chronic disease	Class III obesity (40+)	one person in HH no contact	Lower tertile	Not working	1544
2	Urban	Central Arkansas	843.392	1	1	18-49	Women	Nov-Dec	NH Whites	College and more	Any chronic disease	Class III obesity (40+)	HH size 1+ no contact	Lower tertile	Other workers	1545
2	Rural	Northeast Arkansas	2058.53	1	1	18-49	Women	Nov-Dec	NH Whites	No College	No chronic disease	normal (18.5-24.9)	HH size 1+ no contact	Mid tertile	Other workers	1546
2	Urban	Central Arkansas	2058.53	1	1	18-49	Women	Nov-Dec	NH Whites	No College	Any chronic disease	normal (18.5-24.9)	HH size 1+ no contact	Mid tertile	High demand essential workers	1547
2	Urban	Central Arkansas	1793.92	1	1	50+	Men	Nov-Dec	NH Whites	College and more	No chronic disease	Class I obesity (30-34.9)	HH size 1+ no contact	Mid tertile	Not working	1548
2	Urban	Central Arkansas	1144.66	1	1	18-49	Women	Nov-Dec	NH Blacks	No College	No chronic disease	Class III obesity (40+)	one person in HH no contact	Mid tertile	High demand essential workers	1549
2	Rural	Northwest Arkansas	1062.45	1	1	50+	Women	Nov-Dec	NH Whites	No College	Any chronic disease	Overweight (25-29.9)	HH size 1+ no contact	Mid tertile	Not working	1550
2	Rural	Northeast Arkansas	1107.97	1	1	18-49	Women	Nov-Dec	NH Blacks	No College	No chronic disease	Class III obesity (40+)	one person in HH no contact	Mid tertile	Not working	1551
2	Urban	Central Arkansas	1144.66	1	1	18-49	Women	Nov-Dec	NH Blacks	No College	Any chronic disease	Class II obesity (35-39.9)	one person in HH no contact	Lower tertile	Not working	1552
2	Urban	Northwest Arkansas	1339.5	1	1	18-49	Men	Nov-Dec	NH Whites	No College	Any chronic disease	Class I obesity (30-34.9)	HH size 1+ no contact	Mid tertile	Other workers	1553
2	Urban	Central Arkansas	1621.57	1	1	50+	Men	Nov-Dec	NH Whites	No College	Any chronic disease	Class I obesity (30-34.9)	HH size 1+ no contact	Mid tertile	Not working	1554
2	Urban	Central Arkansas	2058.53	1	1	18-49	Women	Nov-Dec	NH Whites	No College	Any chronic disease	normal (18.5-24.9)	Contact outside HH	Upper tertile	Other workers	1555
2	Urban	Central Arkansas	1339.5	1	1	18-49	Men	Nov-Dec	NH Whites	College and more	No chronic disease	Overweight (25-29.9)	HH size 1+ no contact	Upper tertile	Other workers	1556
2	Missing	Missing zip	1483.84	1	1	50+	Women	Nov-Dec	NH Blacks	No College	Any chronic disease	Class I obesity (30-34.9)	one person in HH no contact	Missing	Other workers	1557
2	Rural	Northwest Arkansas	1124.57	1	2	50+	Women	Nov-Dec		No College	Any chronic disease	Class III obesity (40+)	one person in HH no contact	Mid tertile	Not working	1558
2	Rural	Northeast Arkansas	988.262	1	1	50+	Women	Nov-Dec	NH Whites	College and more	No chronic disease	normal (18.5-24.9)	HH size 1+ no contact	Lower tertile	Not working	1559
2	Urban	Northwest Arkansas	988.262	1	1	50+	Women	Nov-Dec	NH Whites	No College	Any chronic disease	Class II obesity (35-39.9)	one person in HH no contact	Mid tertile	Not working	1560
2	Urban	Northwest Arkansas	1383.86	1	1	18-49	Men	Nov-Dec	NH Whites	No College	No chronic disease	Overweight (25-29.9)	one person in HH no contact	Mid tertile	Other workers	1561
2	Urban	Southeast Arkansas	1062.45	1	1	50+	Women	Nov-Dec	NH Whites	No College	No chronic disease	normal (18.5-24.9)	one person in HH no contact	Upper tertile	Not working	1562
2	Rural	Southwest Arkansas	1107.97	1	1	18-49	Women	Nov-Dec	NH Blacks	College and more	No chronic disease	Class I obesity (30-34.9)	HH size 1+ no contact	Mid tertile	Other workers	1563
1	Rural	Southwest Arkansas	1341.28	1	1	50+	Women	Nov-Dec	NH Blacks	No College	Any chronic disease	Class II obesity (35-39.9)	Contact outside HH	Mid tertile	Not working	1564
2	Urban	Central Arkansas	1341.28	1	1	50+	Women	Nov-Dec	NH Blacks	No College	Any chronic disease	Class III obesity (40+)	one person in HH no contact	Mid tertile	Other workers	1565
2	Urban	Central Arkansas	1621.57	1	1	50+	Men	Nov-Dec	NH Whites	No College	Any chronic disease	Overweight (25-29.9)	HH size 1+ no contact	Mid tertile	Not working	1566
2	Urban	Northwest Arkansas	1062.45	1	1	50+	Women	Nov-Dec	NH Whites	College and more	Any chronic disease	Class II obesity (35-39.9)	one person in HH no contact	Upper tertile	Not working	1567
2	Urban	Northwest Arkansas	1743.3	1	1	50+	Men	Nov-Dec	NH Whites	College and more	No chronic disease	Class I obesity (30-34.9)	HH size 1+ no contact	Upper tertile	Not working	1568
2	Urban	Northeast Arkansas	1341.28	1	1	50+	Women	Nov-Dec	NH Blacks	No College	Any chronic disease	Overweight (25-29.9)	HH size 1+ no contact	Upper tertile	Not working	1569
2	Urban	Northwest Arkansas	1793.92	1	1	50+	Men	Nov-Dec	NH Whites	College and more	No chronic disease	Class III obesity (40+)	Contact outside HH	Upper tertile	Other workers	1570
2	Urban	Southwest Arkansas	892.706	1	2	18-49	Women	Nov-Dec		College and more	No chronic disease	normal (18.5-24.9)	HH size 1+ no contact	Mid tertile	Not working	1571
2	Urban	Central Arkansas	988.262	1	1	50+	Women	Nov-Dec	NH Whites	College and more	No chronic disease	normal (18.5-24.9)	HH size 1+ no contact	Upper tertile	Not working	1572
2	Urban	Central Arkansas	816.356	1	1	18-49	Women	Nov-Dec	NH Whites	College and more	No chronic disease	Overweight (25-29.9)	HH size 1+ no contact	Lower tertile	Other workers	1573
2	Urban	Central Arkansas	1743.3	1	1	50+	Men	Nov-Dec	NH Whites	College and more	Any chronic disease	Class I obesity (30-34.9)	HH size 1+ no contact	Lower tertile	Not working	1574
2	Rural	Northwest Arkansas	864.089	1	2	18-49	Women	Nov-Dec		No College	No chronic disease	normal (18.5-24.9)	Contact outside HH	Lower tertile	High demand essential workers	1575
2	Urban	Central Arkansas	1483.84	1	1	50+	Women	Nov-Dec	NH Blacks	No College	Any chronic disease	Class II obesity (35-39.9)	Someone in HH positive	Lower tertile	Not working	1576
2	Urban	Northwest Arkansas	864.089	1	2	18-49	Women	Nov-Dec		College and more	No chronic disease	Class II obesity (35-39.9)	HH size 1+ no contact	Upper tertile	Other workers	1577
1	Rural	Northeast Arkansas	816.356	1	1	18-49	Women	Nov-Dec	NH Whites	College and more	No chronic disease	Class I obesity (30-34.9)	HH size 1+ no contact	Mid tertile	High demand essential workers	1578
2	Urban	Northeast Arkansas	843.392	1	1	18-49	Women	Nov-Dec	NH Whites	No College	No chronic disease	Overweight (25-29.9)	Someone in HH positive	Mid tertile	High demand essential workers	1579
2	Rural	Northwest Arkansas	988.262	1	1	50+	Women	Nov-Dec	NH Whites	No College	Any chronic disease	Class I obesity (30-34.9)	one person in HH no contact	Mid tertile	Not working	1580
2	Urban	Central Arkansas	988.262	1	1	50+	Women	Nov-Dec	NH Whites	College and more	Any chronic disease	Class III obesity (40+)	one person in HH no contact	Upper tertile	Not working	1581
2	Urban	Central Arkansas	2058.53	1	1	18-49	Women	Nov-Dec	NH Whites	College and more	Any chronic disease	Overweight (25-29.9)	Contact outside HH	Lower tertile	Not working	1582
2	Urban	Central Arkansas	1743.3	1	1	50+	Men	Nov-Dec	NH Whites	College and more	Any chronic disease	Class II obesity (35-39.9)	HH size 1+ no contact	Upper tertile	Not working	1583
2	Urban	Northwest Arkansas	3377.69	1	1	18-49	Men	Nov-Dec	NH Whites	No College	No chronic disease	normal (18.5-24.9)	HH size 1+ no contact	Mid tertile	Not working	1584
2	Urban	Northwest Arkansas	1339.5	1	1	18-49	Men	Nov-Dec	NH Whites	No College	No chronic disease	Class I obesity (30-34.9)	HH size 1+ no contact	Upper tertile	Other workers	1585
2	Rural	Northwest Arkansas	1062.45	1	1	50+	Women	Nov-Dec	NH Whites	No College	Any chronic disease	normal (18.5-24.9)	one person in HH no contact	Lower tertile	Not working	1586
1	Urban	Central Arkansas	1062.45	1	1	50+	Women	Nov-Dec	NH Whites	No College	No chronic disease	normal (18.5-24.9)	HH size 1+ no contact	Mid tertile	Not working	1587
2	Rural	Northeast Arkansas	988.262	1	1	50+	Women	Nov-Dec	NH Whites	College and more	Any chronic disease	Class III obesity (40+)	one person in HH no contact	Lower tertile	Not working	1588
2	Rural	Southeast Arkansas	1743.3	1	1	50+	Men	Nov-Dec	NH Whites	College and more	Any chronic disease	Overweight (25-29.9)	HH size 1+ no contact	Mid tertile	Not working	1589
2	Urban	Central Arkansas	1339.5	1	1	18-49	Men	Nov-Dec	NH Whites	College and more	Any chronic disease	Class I obesity (30-34.9)	Contact outside HH	Upper tertile	Not working	1590
2	Rural	Northeast Arkansas	843.392	1	1	18-49	Women	Nov-Dec	NH Whites	College and more	No chronic disease	normal (18.5-24.9)	HH size 1+ no contact	Mid tertile	Other workers	1591
2	Rural	Southwest Arkansas	1062.45	1	1	50+	Women	Nov-Dec	NH Whites	No College	Any chronic disease	Class I obesity (30-34.9)	one person in HH no contact	Mid tertile	Not working	1592
2	Urban	Central Arkansas	816.356	1	1	18-49	Women	Nov-Dec	NH Whites	No College	No chronic disease	normal (18.5-24.9)	HH size 1+ no contact	Upper tertile	Not working	1593
2	Rural	Northeast Arkansas	3377.69	1	1	18-49	Men	Nov-Dec	NH Whites	No College	No chronic disease	Class I obesity (30-34.9)	Contact outside HH	Lower tertile	Other workers	1594
2	Rural	Northeast Arkansas	816.356	1	1	18-49	Women	Nov-Dec	NH Whites	College and more	Any chronic disease	Class III obesity (40+)	HH size 1+ no contact	Lower tertile	Not working	1595
2	Rural	Northwest Arkansas	988.262	1	1	50+	Women	Nov-Dec	NH Whites	No College	No chronic disease	Class I obesity (30-34.9)	HH size 1+ no contact	Lower tertile	Not working	1596
2	Rural	Northeast Arkansas	1383.86	1	1	18-49	Men	Nov-Dec	NH Whites	No College	Any chronic disease	Overweight (25-29.9)	Contact outside HH	Lower tertile	Other workers	1597
2	Urban	Central Arkansas	1191.15	1	1	50+	Women	Nov-Dec	Hispanics	No College	No chronic disease	normal (18.5-24.9)	HH size 1+ no contact	Mid tertile	Other workers	1598
2	Missing	Missing zip	988.262	1	1	50+	Women	Nov-Dec	NH Whites	No College	Any chronic disease	Class I obesity (30-34.9)	HH size 1+ no contact	Missing	Not working	1599
2	Urban	Central Arkansas	1621.57	1	1	50+	Men	Nov-Dec	NH Whites	College and more	No chronic disease	Overweight (25-29.9)	HH size 1+ no contact	Upper tertile	Not working	1600
2	Rural	Northeast Arkansas	843.392	1	1	18-49	Women	Nov-Dec	NH Whites	No College	No chronic disease	Class I obesity (30-34.9)	Someone in HH positive	Lower tertile	Other workers	1601
1	Urban	Central Arkansas	3377.69	1	1	18-49	Men	Nov-Dec	NH Whites	No College	No chronic disease	Overweight (25-29.9)	HH size 1+ no contact	Mid tertile	Not working	1602
2	Urban	Central Arkansas	1383.86	1	1	18-49	Men	Nov-Dec	NH Whites	College and more	No chronic disease	normal (18.5-24.9)	HH size 1+ no contact	Lower tertile	High demand essential workers	1603
2	Rural	Northwest Arkansas	2058.53	1	1	18-49	Women	Nov-Dec	NH Whites	No College	Any chronic disease	normal (18.5-24.9)	HH size 1+ no contact	Mid tertile	Other workers	1604
2	Urban	Northwest Arkansas	816.356	1	1	18-49	Women	Nov-Dec	NH Whites	No College	No chronic disease	Class I obesity (30-34.9)	Someone in HH positive	Upper tertile	Not working	1605
2	Urban	Central Arkansas	1046.05	1	2	50+	Women	Nov-Dec		No College	No chronic disease	Overweight (25-29.9)	one person in HH no contact	Upper tertile	Other workers	1606
2	Rural	Northwest Arkansas	988.262	1	1	50+	Women	Nov-Dec	NH Whites	No College	No chronic disease	Class III obesity (40+)	Contact outside HH	Lower tertile	Not working	1607
2	Urban	Central Arkansas	918.878	1	1	18-49	Women	Nov-Dec	Hispanics	No College	No chronic disease	normal (18.5-24.9)	HH size 1+ no contact	Upper tertile	Not working	1608
2	Urban	Central Arkansas	1339.5	1	1	18-49	Men	Nov-Dec	NH Whites	College and more	No chronic disease	Class III obesity (40+)	one person in HH no contact	Upper tertile	Not working	1609
2	Rural	Southwest Arkansas	1093.3	1	1	50+	Women	Nov-Dec	NH Whites	No College	Any chronic disease	Class II obesity (35-39.9)	HH size 1+ no contact	Lower tertile	Not working	1610
2	Rural	Northeast Arkansas	2058.53	1	1	18-49	Women	Nov-Dec	NH Whites	College and more	Any chronic disease	Class I obesity (30-34.9)	HH size 1+ no contact	Lower tertile	High demand essential workers	1611
2	Urban	Central Arkansas	843.392	1	1	18-49	Women	Nov-Dec	NH Whites	College and more	Any chronic disease	Class I obesity (30-34.9)	HH size 1+ no contact	Upper tertile	Other workers	1612
2	Rural	Southwest Arkansas	1157.23	1	2	50+	Women	Nov-Dec		No College	No chronic disease	normal (18.5-24.9)	HH size 1+ no contact	Mid tertile	Not working	1613
2	Urban	Central Arkansas	4584.25	1	1	18-49	Men	Nov-Dec	NH Blacks	No College	No chronic disease	Overweight (25-29.9)	one person in HH no contact	Mid tertile	Not working	1614
2	Rural	Northeast Arkansas	1621.57	1	1	50+	Men	Nov-Dec	NH Whites	No College	Any chronic disease	Class II obesity (35-39.9)	HH size 1+ no contact	Lower tertile	Not working	1615
2	Urban	Central Arkansas	892.706	1	2	18-49	Women	Nov-Dec		No College	No chronic disease	Class I obesity (30-34.9)	HH size 1+ no contact	Upper tertile	Not working	1616
2	Urban	Southeast Arkansas	1144.66	1	1	18-49	Women	Nov-Dec	NH Blacks	College and more	Any chronic disease	Class II obesity (35-39.9)	HH size 1+ no contact	Lower tertile	Other workers	1617
2	Urban	Northwest Arkansas	816.356	1	1	18-49	Women	Nov-Dec	NH Whites	No College	No chronic disease	Class I obesity (30-34.9)	HH size 1+ no contact	Upper tertile	Not working	1618
2	Rural	Southwest Arkansas	1793.92	1	1	50+	Men	Nov-Dec	NH Whites	College and more	Any chronic disease	Class II obesity (35-39.9)	HH size 1+ no contact	Lower tertile	Other workers	1619
2	Rural	Southeast Arkansas	1107.97	1	1	18-49	Women	Nov-Dec	NH Blacks	No College	No chronic disease	normal (18.5-24.9)	one person in HH no contact	Lower tertile	Other workers	1620
1	Rural	Northwest Arkansas	1483.84	1	1	50+	Women	Nov-Dec	NH Blacks	No College	Any chronic disease	Class I obesity (30-34.9)	Contact outside HH	Mid tertile	Other workers	1621
2	Urban	Northwest Arkansas	1459.39	1	1	18-49	Men	Nov-Dec	Hispanics	No College	No chronic disease	Class II obesity (35-39.9)	HH size 1+ no contact	Lower tertile	Other workers	1622
2	Rural	Northeast Arkansas	843.392	1	1	18-49	Women	Nov-Dec	NH Whites	No College	Any chronic disease	Class II obesity (35-39.9)	HH size 1+ no contact	Lower tertile	Not working	1623
2	Rural	Northeast Arkansas	2200.82	1	1	50+	Men	Nov-Dec	NH Blacks	No College	Any chronic disease	Class III obesity (40+)	one person in HH no contact	Mid tertile	Not working	1624
2	Urban	Central Arkansas	1383.86	1	1	18-49	Men	Nov-Dec	NH Whites	College and more	No chronic disease	Overweight (25-29.9)	one person in HH no contact	Lower tertile	Not working	1625
2	Urban	Northeast Arkansas	1743.3	1	1	50+	Men	Nov-Dec	NH Whites	College and more	Any chronic disease	Class I obesity (30-34.9)	HH size 1+ no contact	Upper tertile	Not working	1626
2	Urban	Northwest Arkansas	816.356	1	1	18-49	Women	Nov-Dec	NH Whites	No College	No chronic disease	Overweight (25-29.9)	HH size 1+ no contact	Mid tertile	Other workers	1627
1	Urban	Central Arkansas	2434.73	1	1	50+	Men	Nov-Dec	NH Blacks	No College	Any chronic disease	Overweight (25-29.9)	Someone in HH positive	Lower tertile	Not working	1628
1	Urban	Central Arkansas	1093.3	1	1	50+	Women	Nov-Dec	NH Whites	College and more	No chronic disease	Overweight (25-29.9)	HH size 1+ no contact	Upper tertile	Other workers	1629
2	Urban	Central Arkansas	1093.3	1	1	50+	Women	Nov-Dec	NH Whites	No College	Any chronic disease	Overweight (25-29.9)	HH size 1+ no contact	Upper tertile	Other workers	1630
2	Urban	Central Arkansas	1062.45	1	1	50+	Women	Nov-Dec	NH Whites	No College	Any chronic disease	normal (18.5-24.9)	HH size 1+ no contact	Mid tertile	Not working	1631
2	Rural	Northwest Arkansas	988.262	1	1	50+	Women	Nov-Dec	NH Whites	No College	Any chronic disease	Class I obesity (30-34.9)	HH size 1+ no contact	Lower tertile	Not working	1632
2	Urban	Central Arkansas	988.262	1	1	50+	Women	Nov-Dec	NH Whites	No College	Any chronic disease	Class II obesity (35-39.9)	one person in HH no contact	Lower tertile	Not working	1633
2	Urban	Northeast Arkansas	1743.3	1	1	50+	Men	Nov-Dec	NH Whites	No College	Any chronic disease	Overweight (25-29.9)	one person in HH no contact	Lower tertile	Not working	1634
2	Rural	Northeast Arkansas	1459.39	1	1	18-49	Men	Nov-Dec	Hispanics	No College	Any chronic disease	Class I obesity (30-34.9)	Contact outside HH	Mid tertile	Not working	1635
2	Urban	Central Arkansas	1093.3	1	1	50+	Women	Nov-Dec	NH Whites	No College	No chronic disease	Overweight (25-29.9)	HH size 1+ no contact	Lower tertile	Not working	1636
2	Rural	Southeast Arkansas	1062.45	1	1	50+	Women	Nov-Dec	NH Whites	College and more	Any chronic disease	normal (18.5-24.9)	one person in HH no contact	Mid tertile	Not working	1637
2	Urban	Central Arkansas	1464.78	1	2	18-49	Men	Nov-Dec		No College	Any chronic disease	Class I obesity (30-34.9)	one person in HH no contact	Lower tertile	Not working	1638
2	Urban	Northwest Arkansas	843.392	1	1	18-49	Women	Nov-Dec	NH Whites	No College	No chronic disease	normal (18.5-24.9)	HH size 1+ no contact	Upper tertile	Other workers	1639
2	Urban	Northwest Arkansas	2058.53	1	1	18-49	Women	Nov-Dec	NH Whites	College and more	No chronic disease	normal (18.5-24.9)	one person in HH no contact	Upper tertile	Other workers	1640
2	Urban	Central Arkansas	1062.45	1	1	50+	Women	Nov-Dec	NH Whites	No College	No chronic disease	Class I obesity (30-34.9)	one person in HH no contact	Mid tertile	Not working	1641
2	Urban	Northeast Arkansas	1062.45	1	1	50+	Women	Nov-Dec	NH Whites	No College	Any chronic disease	normal (18.5-24.9)	HH size 1+ no contact	Lower tertile	Not working	1642
2	Rural	Southeast Arkansas	1144.66	1	1	18-49	Women	Nov-Dec	NH Blacks	No College	No chronic disease	Class I obesity (30-34.9)	one person in HH no contact	Lower tertile	Not working	1643
2	Urban	Northwest Arkansas	1743.3	1	1	50+	Men	Nov-Dec	NH Whites	College and more	Any chronic disease	Class III obesity (40+)	one person in HH no contact	Mid tertile	Not working	1644
1	Urban	Central Arkansas	2793.87	1	1	18-49	Women	Nov-Dec	NH Blacks	No College	No chronic disease	Class I obesity (30-34.9)	HH size 1+ no contact	Lower tertile	Not working	1645
2	Rural	Northeast Arkansas	988.262	1	1	50+	Women	Nov-Dec	NH Whites	No College	Any chronic disease	Class III obesity (40+)	Contact outside HH	Mid tertile	High demand essential workers	1646
2	Urban	Central Arkansas	1483.84	1	2	50+	Women	Nov-Dec	NH Blacks	College and more	Any chronic disease	Class II obesity (35-39.9)	Contact outside HH	Lower tertile	Other workers	1647
1	Urban	Northwest Arkansas	1319.23	1	1	18-49	Women	Nov-Dec	Other	College and more	Any chronic disease	Class I obesity (30-34.9)	HH size 1+ no contact	Upper tertile	Not working	1648
2	Urban	Northwest Arkansas	1417.82	1	2	18-49	Men	Nov-Dec		No College	Any chronic disease	Class I obesity (30-34.9)	HH size 1+ no contact	Upper tertile	Other workers	1649
2	Rural	Northeast Arkansas	892.706	1	2	18-49	Women	Nov-Dec		No College	Any chronic disease	Class III obesity (40+)	Contact outside HH	Lower tertile	Not working	1650
2	Urban	Northwest Arkansas	1621.57	1	1	50+	Men	Nov-Dec	NH Whites	College and more	No chronic disease	normal (18.5-24.9)	one person in HH no contact	Lower tertile	High demand essential workers	1651
2	Missing	Missing zip	816.356	1	1	18-49	Women	Nov-Dec	NH Whites	No College	No chronic disease	Overweight (25-29.9)	HH size 1+ no contact	Missing	Not working	1652
1	Urban	Northwest Arkansas	1093.3	1	1	50+	Women	Nov-Dec	NH Whites	College and more	Any chronic disease	Class I obesity (30-34.9)	HH size 1+ no contact	Mid tertile	Other workers	1653
2	Missing	Missing zip	988.262	1	1	50+	Women	Nov-Dec	NH Whites	No College	Any chronic disease	Class II obesity (35-39.9)	one person in HH no contact	Missing	Not working	1654
2	Urban	Central Arkansas	988.262	1	1	50+	Women	Nov-Dec	NH Whites	College and more	No chronic disease	Class I obesity (30-34.9)	Contact outside HH	Upper tertile	Not working	1655
2	Urban	Central Arkansas	1093.3	1	1	50+	Women	Nov-Dec	NH Whites	College and more	Any chronic disease	Overweight (25-29.9)	HH size 1+ no contact	Upper tertile	Not working	1656
2	Urban	Central Arkansas	1817.99	1	1	18-49	Men	Nov-Dec	NH Blacks	College and more	No chronic disease	Class III obesity (40+)	HH size 1+ no contact	Mid tertile	Other workers	1657
2	Urban	Central Arkansas	843.392	1	1	18-49	Women	Nov-Dec	NH Whites	College and more	No chronic disease	Class I obesity (30-34.9)	HH size 1+ no contact	Upper tertile	Other workers	1658
2	Urban	Central Arkansas	1621.57	1	1	50+	Men	Nov-Dec	NH Whites	College and more	No chronic disease	Class I obesity (30-34.9)	HH size 1+ no contact	Upper tertile	Not working	1659
2	Missing	Missing zip	1793.92	1	1	50+	Men	Nov-Dec	NH Whites	College and more	No chronic disease	Class I obesity (30-34.9)	HH size 1+ no contact	Missing	High demand essential workers	1660
2	Urban	Northwest Arkansas	1062.45	1	1	50+	Women	Nov-Dec	NH Whites	No College	No chronic disease	Undernourished (<18.5)	one person in HH no contact	Upper tertile	Not working	1661
2	Urban	Northeast Arkansas	816.356	1	1	18-49	Women	Nov-Dec	NH Whites	College and more	No chronic disease	Class III obesity (40+)	HH size 1+ no contact	Lower tertile	Not working	1662
2	Urban	Central Arkansas	2434.73	1	1	50+	Men	Nov-Dec	NH Blacks	No College	Any chronic disease	Class III obesity (40+)	Contact outside HH	Lower tertile	Not working	1663
2	Urban	Northwest Arkansas	1621.57	1	1	50+	Men	Nov-Dec	NH Whites	No College	Any chronic disease	Class I obesity (30-34.9)	HH size 1+ no contact	Upper tertile	Not working	1664
2	Urban	Central Arkansas	843.392	1	1	18-49	Women	Nov-Dec	NH Whites	College and more	Any chronic disease	Overweight (25-29.9)	HH size 1+ no contact	Upper tertile	Not working	1665
1	Rural	Northeast Arkansas	1339.5	1	1	18-49	Men	Nov-Dec	NH Whites	No College	No chronic disease	Class II obesity (35-39.9)	one person in HH no contact	Mid tertile	Other workers	1666
2	Rural	Northeast Arkansas	816.356	1	1	18-49	Women	Nov-Dec	NH Whites	No College	Any chronic disease	normal (18.5-24.9)	HH size 1+ no contact	Lower tertile	Not working	1667
2	Urban	Central Arkansas	843.392	1	1	18-49	Women	Nov-Dec	NH Whites	College and more	No chronic disease	Class II obesity (35-39.9)	Contact outside HH	Upper tertile	Not working	1668
2	Rural	Southeast Arkansas	1191.15	1	1	50+	Women	Nov-Dec	Hispanics	No College	Any chronic disease	Class I obesity (30-34.9)	HH size 1+ no contact	Mid tertile	Not working	1669
2	Urban	Northeast Arkansas	1483.84	1	1	50+	Women	Nov-Dec	NH Blacks	No College	Any chronic disease	Class III obesity (40+)	HH size 1+ no contact	Lower tertile	Not working	1670
2	Urban	Central Arkansas	843.392	1	1	18-49	Women	Nov-Dec	NH Whites	College and more	No chronic disease	Class I obesity (30-34.9)	HH size 1+ no contact	Upper tertile	Not working	1671
2	Urban	Central Arkansas	1339.5	1	1	18-49	Men	Nov-Dec	NH Whites	College and more	No chronic disease	Overweight (25-29.9)	one person in HH no contact	Upper tertile	Other workers	1672
1	Urban	Northeast Arkansas	1743.3	1	1	50+	Men	Nov-Dec	NH Whites	College and more	No chronic disease	Overweight (25-29.9)	HH size 1+ no contact	Lower tertile	Not working	1673
1	Urban	Central Arkansas	1899.33	1	1	50+	Men	Nov-Dec	Hispanics	College and more	Any chronic disease	Class III obesity (40+)	HH size 1+ no contact	Upper tertile	Not working	1674
2	Urban	Central Arkansas	843.392	1	1	18-49	Women	Nov-Dec	NH Whites	College and more	Any chronic disease	normal (18.5-24.9)	HH size 1+ no contact	Upper tertile	Not working	1675
1	Urban	Northeast Arkansas	816.356	1	1	18-49	Women	Nov-Dec	NH Whites	No College	No chronic disease	Class III obesity (40+)	HH size 1+ no contact	Lower tertile	High demand essential workers	1676
2	Urban	Central Arkansas	816.356	1	1	18-49	Women	Nov-Dec	NH Whites	College and more	No chronic disease	normal (18.5-24.9)	HH size 1+ no contact	Upper tertile	Not working	1677
1	Urban	Central Arkansas	1817.99	1	1	18-49	Men	Nov-Dec	NH Blacks	No College	Any chronic disease	Class III obesity (40+)	HH size 1+ no contact	Mid tertile	Other workers	1678
2	Urban	Central Arkansas	988.262	1	1	50+	Women	Nov-Dec	NH Whites	No College	Any chronic disease	Overweight (25-29.9)	HH size 1+ no contact	Mid tertile	Not working	1679
2	Urban	Central Arkansas	2434.73	1	1	50+	Men	Nov-Dec	NH Blacks	No College	No chronic disease	Class I obesity (30-34.9)	one person in HH no contact	Lower tertile	Not working	1680
1	Urban	Central Arkansas	988.262	1	1	50+	Women	Nov-Dec	NH Whites	No College	Any chronic disease	Class I obesity (30-34.9)	Contact outside HH	Upper tertile	Not working	1681
2	Urban	Central Arkansas	1107.97	1	1	18-49	Women	Nov-Dec	NH Blacks	College and more	No chronic disease	Class II obesity (35-39.9)	Contact outside HH	Mid tertile	Not working	1682
2	Urban	Central Arkansas	2242.77	1	1	18-49	Women	Nov-Dec	Hispanics	No College	No chronic disease	Undernourished (<18.5)	HH size 1+ no contact	Lower tertile	Not working	1683
2	Urban	Central Arkansas	1716.38	1	2	50+	Men	Nov-Dec		No College	Any chronic disease	Overweight (25-29.9)	HH size 1+ no contact	Upper tertile	Not working	1684
2	Urban	Central Arkansas	1341.28	1	1	50+	Women	Nov-Dec	NH Blacks	No College	No chronic disease	Class I obesity (30-34.9)	one person in HH no contact	Upper tertile	Not working	1685
2	Urban	Central Arkansas	2058.53	1	1	18-49	Women	Nov-Dec	NH Whites	No College	No chronic disease	Class I obesity (30-34.9)	HH size 1+ no contact	Upper tertile	Not working	1686
2	Urban	Central Arkansas	1878.2	1	1	18-49	Men	Nov-Dec	NH Blacks	College and more	No chronic disease	Overweight (25-29.9)	one person in HH no contact	Upper tertile	Not working	1687
2	Rural	Southwest Arkansas	816.356	1	1	18-49	Women	Nov-Dec	NH Whites	No College	No chronic disease	Class II obesity (35-39.9)	Someone in HH positive	Mid tertile	Not working	1688
2	Urban	Central Arkansas	2434.73	1	1	50+	Men	Nov-Dec	NH Blacks	No College	Any chronic disease	Class II obesity (35-39.9)	Someone in HH positive	Mid tertile	Not working	1689
1	Urban	Northeast Arkansas	843.392	1	1	18-49	Women	Nov-Dec	NH Whites	College and more	Any chronic disease	Class II obesity (35-39.9)	HH size 1+ no contact	Upper tertile	Other workers	1690
2	Urban	Central Arkansas	1062.45	1	1	50+	Women	Nov-Dec	NH Whites	No College	Any chronic disease	Class I obesity (30-34.9)	HH size 1+ no contact	Upper tertile	Not working	1691
2	Urban	Northeast Arkansas	1339.5	1	1	18-49	Men	Nov-Dec	NH Whites	College and more	No chronic disease	Class I obesity (30-34.9)	Contact outside HH	Lower tertile	Not working	1692
1	Urban	Northeast Arkansas	889.422	1	1	18-49	Women	Nov-Dec	Hispanics	No College	No chronic disease	Class II obesity (35-39.9)	HH size 1+ no contact	Upper tertile	Other workers	1693
1	Urban	Central Arkansas	1341.28	1	1	50+	Women	Nov-Dec	NH Blacks	No College	No chronic disease	Class I obesity (30-34.9)	one person in HH no contact	Mid tertile	High demand essential workers	1694
2	Urban	Central Arkansas	2200.82	1	1	50+	Men	Nov-Dec	NH Blacks	No College	Any chronic disease	Overweight (25-29.9)	one person in HH no contact	Lower tertile	Not working	1695
2	Urban	Central Arkansas	1383.86	1	1	18-49	Men	Nov-Dec	NH Whites	College and more	Any chronic disease	Class I obesity (30-34.9)	HH size 1+ no contact	Upper tertile	Not working	1696

## Sheet: Dictionary
data dictionary
field	Description/values
final2	Infection Status by Antibodies: 1=infected (107 positives among 1,565 eligible), 2=uninfected
rural	Classification as rural/urban of county of residence according to OMB: Urban, Rural
region	Classification of county of residence into Northwest, Central, Northeast, Southwest and Southeast Arkansas
finalwt	Final sampling weights
strone	For analytic purposes, all observations in one single statum: 1
eligible	Observations that meet eligibiligty criteria as described in the paper: 1 eligible (1,565) 2 non-eligible (131) all kept for analysis in SAS SUDAAN
age3	Age categories: 18-49 and 50+ years of age
sex	Self-reported sex: Men, Women
wave	Calendar month of blood collection grouped as: May-August, September-October, and November-December 2020
raceth	Race/ethnic groups grouped as: Hispanics, non-Hispanic Blacks, non-Hispanic Whites and Other
edu2	Educational attainment grouped as: College degree or more, No College degree
comorbid	Self-reported medical diagnosis of any of the following: COPD, high blood pressure, diabetes, heart disease, pulmonary embolism, tuberculosis, asthma, kidney disease, HIV or cancer: Any chronic disease, no chronic disease
bmiclass	BMI based on self-report grouped according to NCHS guidelines into Underweight (<18.5),Normal (18.5-24), Overweight (25-29), Obese I (30-34), Obese II (35-39), and Obese III (40+)
positivecontact	Contact with someone known to have SARS-CoV-2 infection: Within the household (HH), outside the HH, HH size 1+ no contact, HH size=1 no contact
zipincome	Classification of income by Zip Code Tabulation Area into tertiles, 1st. tertile (18,000-36,000), 2nd. tertile (37,000-46,000) and 3rd. tertile (47,000+)
occexp2	Based on NIOCCS the occupations were grouped into: High-demand essential services, Other workers, Not working
cluster	For analytic purposes, each phone number in a sample a unique number
